# Supplementary material for: Comparative proteomic analysis of cucumber powdery mildew resistance between a single-segment substitution line and its recurrent parent
Source: Hortic Res. 2019 Oct 15;6:115. doi: 10.1038/s41438-019-0198-3 (PMC6804742; doi:10.1038/s41438-019-0198-3)
Supplement: Supplementary file 1 — Table S1 [file 41438_2019_198_MOESM1_ESM.xls]

## Sheet: Table S1
Table S1 Predicted genes in 6.8 Mb introgressed fragment. 9930 V2.0 is the 9930 draft genome assembly version 2.0.
No.	Chr	9930 V2.0 start	9930 V2.0 end	Orientation	Genes ID	Predicated functions
1	Chr5	16691014	16694860	-	Csa5G472100	Putative peptidyl-prolyl cis-trans isomerase; contains IPR000297 (Peptidyl-prolyl cis-trans isomerase, PpiC-type), IPR023058 (Peptidyl-prolyl cis-trans isomerase, PpiC-type, conserved site)
2	Chr5	16706880	16708612	+	Csa5G472110	Polygalacturonase, putative; contains IPR000743 (Glycoside hydrolase, family 28), IPR011050 (Pectin lyase fold/virulence factor)
3	Chr5	16722184	16722754	-	Csa5G477610	Zinc finger protein; contains IPR007087 (Zinc finger, C2H2)
4	Chr5	16768593	16769291	-	Csa5G478110	Cycloartenol synthase, putative; contains IPR008930 (Terpenoid cyclases/protein prenyltransferase alpha-alpha toroid)
5	Chr5	16786231	16787965	-	Csa5G478610	Cycloartenol synthase, putative
6	Chr5	16789083	16790527	-	Csa5G478620	Cycloartenol synthase, putative
7	Chr5	16878576	16879037	-	Csa5G484620	NBS resistance protein
8	Chr5	16883844	16885200	+	Csa5G484630	Matrix metalloproteinase; contains IPR021190 (Peptidase M10A), IPR024079 (Metallopeptidase, catalytic domain)
9	Chr5	16892945	16905026	+	Csa5G484640	Helicase, putative; contains IPR001650 (Helicase, C-terminal), IPR012961 (DSH, C-terminal), IPR014001 (Helicase, superfamily 1/2, ATP-binding domain), IPR027417 (P-loop containing nucleoside triphosphate hydrolase)
10	Chr5	16914400	16925763	-	Csa5G484650	Paired amphipathic helix protein Sin3-like 3; contains IPR003822 (Paired amphipathic helix), IPR013194 (Histone deacetylase interacting)
11	Chr5	16925863	16926551	-	Csa5G484660	Unknown protein
12	Chr5	16935843	16941481	-	Csa5G484670	Ankyrin repeat-containing protein, putative; contains IPR020683 (Ankyrin repeat-containing domain)
13	Chr5	16945848	16947456	+	Csa5G484680	RING zinc finger protein-like
14	Chr5	16952214	16954185	+	Csa5G485180	Pentatricopeptide repeat protein; contains IPR002885 (Pentatricopeptide repeat), IPR011990 (Tetratricopeptide-like helical)
15	Chr5	16955901	16959709	-	Csa5G485190	Leucine-rich repeat receptor protein kinase; contains IPR001611 (Leucine-rich repeat), IPR003591 (Leucine-rich repeat, typical subtype), IPR013210 (Leucine-rich repeat-containing N-terminal, type 2), IPR025875 (Leucine rich repeat 4)
16	Chr5	16965146	16965441	-	Csa5G485690	Unknown protein
17	Chr5	16999331	16999543	-	Csa5G487190	Unknown protein
18	Chr5	17002107	17002433	-	Csa5G487690	Unknown protein; contains IPR009994 (Phloem filament PP1)
19	Chr5	17007063	17007647	-	Csa5G487700	Unknown protein
20	Chr5	17014971	17017982	+	Csa5G487710	Reticulon-like protein B6; contains IPR003388 (Reticulon)
21	Chr5	17019558	17022508	-	Csa5G487720	Probable purple acid phosphatase 20; contains IPR004843 (Metallophosphoesterase domain), IPR008963 (Purple acid phosphatase-like, N-terminal), IPR025733 (Iron/zinc purple acid phosphatase-like C-terminal domain)
22	Chr5	17030988	17032315	+	Csa5G487730	Unknown protein
23	Chr5	17038176	17052253	+	Csa5G487740	Ganglioside induced differentiation associated protein, putative; contains IPR001251 (CRAL-TRIO domain), IPR002589 (Appr-1-p processing)
24	Chr5	17078847	17095250	+	Csa5G488740	Kinetochore protein nuf2, putative; contains IPR005549 (Kinetochore protein Nuf2)
25	Chr5	17108283	17108945	-	Csa5G488750	Pectinesterase; contains IPR011050 (Pectin lyase fold/virulence factor)
26	Chr5	17109238	17109588	-	Csa5G488760	Pectinesterase; contains IPR011050 (Pectin lyase fold/virulence factor)
27	Chr5	17112294	17116469	-	Csa5G488770	Unknown protein
28	Chr5	17116516	17120696	-	Csa5G488780	RNA recognition motif (RRM)-containing protein-like protein
29	Chr5	17122428	17122953	+	Csa5G488790	Unknown protein
30	Chr5	17136272	17143891	-	Csa5G488800	RNA recognition motif (RRM)-containing protein-like protein
31	Chr5	17150028	17152182	+	Csa5G488810	Cyclin d, putative; contains IPR013763 (Cyclin-like)
32	Chr5	17176589	17186940	-	Csa5G489310	Putative bifunctional protein (Ribonuclease H/phosphoglycerate mutase); contains IPR011320 (Ribonuclease H1, N-terminal), IPR012337 (Ribonuclease H-like domain)
33	Chr5	17189681	17199783	-	Csa5G489320	Cellular nucleic acid-binding protein; contains IPR001878 (Zinc finger, CCHC-type)
34	Chr5	17211643	17213457	-	Csa5G490820	Chlorophyll a-b binding protein 6A, chloroplastic; contains IPR022796 (Chlorophyll A-B binding protein), IPR023329 (Chlorophyll a/b binding protein domain)
35	Chr5	17221777	17226619	+	Csa5G491820	Transmembrane protein, putative; contains IPR013861 (Protein of unknown function DUF1751, integral membrane, eukaryotic)
36	Chr5	17227810	17229702	-	Csa5G492320	Tetraspanin-6; contains IPR018499 (Tetraspanin/Peripherin)
37	Chr5	17254959	17262439	+	Csa5G492330	Nuclear receptor corepressor; contains IPR009057 (Homeodomain-like)
38	Chr5	17262878	17270408	-	Csa5G492340	Pseudouridine synthase family protein; contains IPR020103 (Pseudouridine synthase, catalytic domain)
39	Chr5	17271310	17274139	-	Csa5G492350	Putative uncharacterized protein OSJNBa0019F11.19-1
40	Chr5	17292538	17295319	-	Csa5G492360	General transcription factor IIF subunit 2; contains IPR003196 (Transcription initiation factor IIF, beta subunit)
41	Chr5	17300519	17300938	+	Csa5G492860	Unknown protein
42	Chr5	17305072	17306051	-	Csa5G492870	Transcription initiation factor IIF subunit beta, putative
43	Chr5	17309575	17325277	-	Csa5G493870	Taxilin, putative; contains IPR026183 (Taxilin family)
44	Chr5	17340753	17345079	-	Csa5G494370	Bromodomain-containing protein, putative; contains IPR001487 (Bromodomain), IPR027353 (NET domain)
45	Chr5	17349016	17349321	+	Csa5G494380	Unknown protein
46	Chr5	17355082	17360149	-	Csa5G494390	Disease resistance protein; contains IPR000157 (Toll/interleukin-1 receptor homology (TIR) domain), IPR000767 (Disease resistance protein), IPR001611 (Leucine-rich repeat), IPR027417 (P-loop containing nucleoside triphosphate hydrolase)
47	Chr5	17369902	17370182	-	Csa5G494400	Unknown protein
48	Chr5	17370497	17373111	+	Csa5G494410	Transposon protein, putative, Mutator sub-class, expressed; contains IPR019557 (Aminotransferase-like, plant mobile domain)
49	Chr5	17377785	17378659	-	Csa5G494420	Unknown protein
50	Chr5	17393821	17395419	-	Csa5G495920	Elongation factor 1-alpha; contains IPR000795 (Elongation factor, GTP-binding domain), IPR009000 (Translation elongation/initiation factor/Ribosomal, beta-barrel), IPR027417 (P-loop containing nucleoside triphosphate hydrolase)
51	Chr5	17398520	17398969	-	Csa5G495930	Tir-nbs-lrr resistance protein
52	Chr5	17401715	17404234	-	Csa5G495940	Elongation factor 1-alpha, putative; contains IPR000795 (Elongation factor, GTP-binding domain), IPR009000 (Translation elongation/initiation factor/Ribosomal, beta-barrel), IPR009001 (Translation elongation factor EF1A/initiation factor IF2gamma, C-terminal), IPR027417 (P-loop containing nucleoside triphosphate hydrolase)
53	Chr5	17406402	17408838	-	Csa5G495950	Elongation factor 1-alpha; contains IPR000795 (Elongation factor, GTP-binding domain), IPR009000 (Translation elongation/initiation factor/Ribosomal, beta-barrel), IPR009001 (Translation elongation factor EF1A/initiation factor IF2gamma, C-terminal), IPR027417 (P-loop containing nucleoside triphosphate hydrolase)
54	Chr5	17413709	17414757	+	Csa5G495960	Receptor-like protein kinase HAIKU2
55	Chr5	17418529	17422469	+	Csa5G495970	IQ domain-containing protein; contains IPR000048 (IQ motif, EF-hand binding site), IPR025064 (Domain of unknown function DUF4005)
56	Chr5	17435150	17436220	+	Csa5G496470	LOB domain-containing protein, putative; contains IPR004883 (Lateral organ boundaries, LOB)
57	Chr5	17440071	17442047	+	Csa5G496480	Pentatricopeptide repeat-containing protein; contains IPR002885 (Pentatricopeptide repeat), IPR011990 (Tetratricopeptide-like helical)
58	Chr5	17442196	17445579	+	Csa5G496490	Unknown protein
59	Chr5	17445612	17447494	+	Csa5G496500	30S ribosomal protein S12, related; contains IPR006032 (Ribosomal protein S12/S23)
60	Chr5	17447942	17452223	-	Csa5G496510	Unknown protein
61	Chr5	17461618	17463557	+	Csa5G497010	Putative uncharacterized protein OSJNAb0022I16.3
62	Chr5	17463814	17481465	-	Csa5G497020	Putative nonsense-mediated mrna decay 2 protein; contains IPR007193 (Up-frameshift suppressor 2), IPR016024 (Armadillo-type fold)
63	Chr5	17481935	17482425	-	Csa5G497030	Unknown protein
64	Chr5	17484985	17485571	+	Csa5G497040	Unknown protein
65	Chr5	17496160	17501155	+	Csa5G497050	Phosphatidyl synthase; contains IPR006357 (HAD-superfamily hydrolase, subfamily IIA), IPR023214 (HAD-like domain)
66	Chr5	17500648	17504066	-	Csa5G497060	Leukotriene A4 hydrolase/aminopeptidase; contains IPR001930 (Peptidase M1, alanine aminopeptidase/leukotriene A4 hydrolase), IPR016024 (Armadillo-type fold)
67	Chr5	17514835	17518816	-	Csa5G503560	Leukotriene A4 hydrolase/aminopeptidase; contains IPR001930 (Peptidase M1, alanine aminopeptidase/leukotriene A4 hydrolase), IPR016024 (Armadillo-type fold)
68	Chr5	17522967	17523693	-	Csa5G503570	Unknown protein
69	Chr5	17527252	17531717	-	Csa5G503580	Unknown protein
70	Chr5	17531788	17532966	-	Csa5G503590	Unknown protein
71	Chr5	17535396	17541973	+	Csa5G503600	FGFR1 oncogene partner, putative; contains IPR006594 (LisH dimerisation motif)
72	Chr5	17542889	17547908	-	Csa5G503610	Myosin
73	Chr5	17557923	17558289	-	Csa5G504110	Unknown protein
74	Chr5	17558558	17559194	-	Csa5G504120	Unknown protein
75	Chr5	17561554	17566113	-	Csa5G504130	Unknown protein
76	Chr5	17571411	17572210	+	Csa5G505130	FKBP-type peptidyl-prolyl cis-trans isomerase, putative
77	Chr5	17573427	17573726	-	Csa5G505140	Unknown protein; contains IPR001694 (NADH:ubiquinone oxidoreductase, subunit 1/F420H2 oxidoreductase subunit H)
78	Chr5	17578068	17580720	+	Csa5G505150	ABC transporter G family member; contains IPR013525 (ABC-2 type transporter), IPR027417 (P-loop containing nucleoside triphosphate hydrolase)
79	Chr5	17581098	17582362	-	Csa5G505160	Disease resistance response/ dirigent-like protein; contains IPR004265 (Plant disease resistance response protein)
80	Chr5	17582848	17585596	-	Csa5G505170	Chalcone isomerase; contains IPR016087 (Chalcone isomerase)
81	Chr5	17589654	17590991	-	Csa5G505180	Pentatricopeptide repeat-containing protein, putative; contains IPR002885 (Pentatricopeptide repeat)
82	Chr5	17593683	17596586	-	Csa5G505190	Ankyrin repeat-containing protein, putative; contains IPR020683 (Ankyrin repeat-containing domain), IPR026961 (PGG domain), IPR027001 (Caskin/Ankyrin repeat-containing protein)
83	Chr5	17600085	17601674	-	Csa5G505200	60S ribosomal protein L35, putative; contains IPR001854 (Ribosomal protein L29)
84	Chr5	17603086	17608567	-	Csa5G505210	Phosphatidylinositol N-acetyglucosaminlytransferase subunit P-like protein; contains IPR025486 (Domain of unknown function DUF4378)
85	Chr5	17616746	17617959	-	Csa5G505220	Plant-specific domain TIGR01589 family protein; contains IPR006476 (Conserved hypothetical protein CHP01589, plant)
86	Chr5	17638156	17641588	+	Csa5G505230	Photosystem II oxygen evolving complex protein PsbP; contains IPR002683 (Photosystem II PsbP, oxygen evolving complex)
87	Chr5	17641859	17644054	-	Csa5G505240	60S ribosomal protein L23a; contains IPR005633 (Ribosomal protein L23/L25, N-terminal), IPR013025 (Ribosomal protein L25/L23)
88	Chr5	17653300	17660892	+	Csa5G505740	Sulfate transporter; contains IPR001902 (Sulphate anion transporter)
89	Chr5	17663859	17674734	+	Csa5G505750	Histone-lysine N-methyltransferase setd3; contains IPR015353 (Rubisco LS methyltransferase, substrate-binding domain)
90	Chr5	17682736	17683035	-	Csa5G505760	Unknown protein
91	Chr5	17683242	17692105	+	Csa5G505770	Lipid A export ATP-binding/permease protein MsbA; contains IPR011527 (ABC transporter, transmembrane domain, type 1), IPR027417 (P-loop containing nucleoside triphosphate hydrolase)
92	Chr5	17692509	17695201	-	Csa5G505780	Photosystem II oxygen evolving complex protein PsbP; contains IPR002683 (Photosystem II PsbP, oxygen evolving complex)
93	Chr5	17701018	17703280	+	Csa5G505790	Aquaporin; contains IPR000425 (Major intrinsic protein), IPR023271 (Aquaporin-like)
94	Chr5	17705730	17707404	-	Csa5G505800	F-box family protein; contains IPR001810 (F-box domain, cyclin-like)
95	Chr5	17715332	17715770	-	Csa5G505810	Unknown protein
96	Chr5	17715844	17718690	-	Csa5G505820	WAT1-related protein; contains IPR000620 (Drug/metabolite transporter)
97	Chr5	17758266	17763952	-	Csa5G506320	WAT1-related protein; contains IPR000620 (Drug/metabolite transporter)
98	Chr5	17786500	17786730	-	Csa5G511820	Auxin-induced protein 5NG4, putative
99	Chr5	17788217	17788450	-	Csa5G511830	Unknown protein
100	Chr5	17790063	17790518	-	Csa5G511840	WAT1-related protein
101	Chr5	17801784	17802072	-	Csa5G511850	Unknown protein
102	Chr5	17817341	17821586	-	Csa5G512850	WAT1-related protein; contains IPR000620 (Drug/metabolite transporter)
103	Chr5	17833321	17839569	-	Csa5G512860	2-oxoglutarate dehydrogenase, E1 component; contains IPR011603 (2-oxoglutarate dehydrogenase, E1 component)
104	Chr5	17850534	17853533	+	Csa5G512870	Actin depolymerizing factor 4; contains IPR002108 (Actin-binding, cofilin/tropomyosin type), IPR017904 (ADF/Cofilin/Destrin)
105	Chr5	17855022	17862000	-	Csa5G512880	Elongator complex protein 1; contains IPR006849 (IKI3), IPR015943 (WD40/YVTN repeat-like-containing domain)
106	Chr5	17864875	17875239	-	Csa5G512890	Zinc finger C3H1 domain-containing protein; contains IPR019607 (Putative zinc-finger domain)
107	Chr5	17879695	17880779	-	Csa5G512900	Enoyl-CoA hydratase/isomerase family protein; contains IPR001753 (Crotonase superfamily)
108	Chr5	17885011	17891214	+	Csa5G512910	Methionine--tRNA ligase; contains IPR009080 (Aminoacyl-tRNA synthetase, class 1a, anticodon-binding), IPR014729 (Rossmann-like alpha/beta/alpha sandwich fold), IPR015413 (Methionyl/Leucyl tRNA synthetase)
109	Chr5	17891804	17895624	-	Csa5G512920	Putative UDP-glucose 4-epimerase; contains IPR001509 (NAD-dependent epimerase/dehydratase), IPR016040 (NAD(P)-binding domain)
110	Chr5	17912303	17915006	+	Csa5G512930	70-kDa heat shock protein; contains IPR013126 (Heat shock protein 70 family)
111	Chr5	17915344	17925219	-	Csa5G512940	Serine/threonine-protein phosphatase; contains IPR004843 (Metallophosphoesterase domain)
112	Chr5	17927988	17928515	+	Csa5G512950	RING finger family protein; contains IPR013083 (Zinc finger, RING/FYVE/PHD-type)
113	Chr5	17931390	17933673	+	Csa5G512960	At2g39560/F12L6.22
114	Chr5	17944068	17947924	-	Csa5G514460	Geranylgeranyl transferase type I beta subunit, putative; contains IPR008930 (Terpenoid cyclases/protein prenyltransferase alpha-alpha toroid)
115	Chr5	17950260	17952209	-	Csa5G514470	Transcription factor, putative; contains IPR011598 (Myc-type, basic helix-loop-helix (bHLH) domain)
116	Chr5	17953788	17954518	-	Csa5G514480	Transcription factor, putative; contains IPR025610 (Transcription factor MYC/MYB N-terminal)
117	Chr5	17960750	17964283	+	Csa5G514490	T11I18.13 protein; contains IPR012349 (FMN-binding split barrel)
118	Chr5	17969849	17972430	-	Csa5G514500	70 kDa heat shock protein; contains IPR013126 (Heat shock protein 70 family)
119	Chr5	17988276	17989676	+	Csa5G515000	Dof zinc finger protein; contains IPR003851 (Zinc finger, Dof-type)
120	Chr5	17998745	17999401	+	Csa5G515010	CASP-like protein 12; contains IPR006702 (Uncharacterised protein family UPF0497, trans-membrane plant)
121	Chr5	18006761	18007924	+	Csa5G515020	CASP-like protein 12; contains IPR006702 (Uncharacterised protein family UPF0497, trans-membrane plant)
122	Chr5	18009171	18010855	+	Csa5G515030	CASP-like protein 12; contains IPR006702 (Uncharacterised protein family UPF0497, trans-membrane plant)
123	Chr5	18014144	18014399	+	Csa5G515040	Unknown protein
124	Chr5	18015035	18016035	-	Csa5G515050	B-cell receptor-associated protein 31-like protein; contains IPR008417 (B-cell receptor-associated 31-like)
125	Chr5	18018999	18020537	+	Csa5G515060	Unknown protein
126	Chr5	18029742	18030527	-	Csa5G515560	Cysteine/Histidine-rich C1 domain family protein; contains IPR002219 (Protein kinase C-like, phorbol ester/diacylglycerol binding), IPR011424 (C1-like)
127	Chr5	18046660	18047493	-	Csa5G516560	Cysteine/Histidine-rich C1 domain family protein; contains IPR002219 (Protein kinase C-like, phorbol ester/diacylglycerol binding), IPR011424 (C1-like)
128	Chr5	18061934	18063209	+	Csa5G516570	Unknown protein
129	Chr5	18066431	18067189	-	Csa5G517070	Cysteine/Histidine-rich C1 domain family protein; contains IPR002219 (Protein kinase C-like, phorbol ester/diacylglycerol binding), IPR004146 (DC1), IPR011424 (C1-like)
130	Chr5	18069719	18071271	-	Csa5G517080	Unknown protein
131	Chr5	18072101	18076048	+	Csa5G517090	Enoyl-CoA reductase; contains IPR001104 (3-oxo-5-alpha-steroid 4-dehydrogenase, C-terminal)
132	Chr5	18077982	18079663	+	Csa5G517100	Actin 4; contains IPR004000 (Actin-related protein)
133	Chr5	18078440	18089656	-	Csa5G517110	Undecaprenyl-phosphate 4-deoxy-4-formamido-L-arabinose transferase; contains IPR001173 (Glycosyl transferase, family 2)
134	Chr5	18089290	18090535	-	Csa5G517120	cDNA clone:001-101-B09, full insert sequence
135	Chr5	18096858	18099821	-	Csa5G517130	Plant-specific domain TIGR01615 family protein; contains IPR006502 (Protein of unknown function DUF506, plant)
136	Chr5	18107491	18108051	+	Csa5G517140	Unknown protein
137	Chr5	18114297	18116084	+	Csa5G517150	Probable receptor-like protein kinase; contains IPR011009 (Protein kinase-like domain), IPR013320 (Concanavalin A-like lectin/glucanase, subgroup)
138	Chr5	18123063	18126011	+	Csa5G517160	Probable receptor-like protein kinase; contains IPR011009 (Protein kinase-like domain), IPR013320 (Concanavalin A-like lectin/glucanase, subgroup)
139	Chr5	18128124	18129799	+	Csa5G517170	Elicitor-responsive protein, putative; contains IPR008973 (C2 calcium/lipid-binding domain, CaLB)
140	Chr5	18133013	18135287	+	Csa5G517180	Elicitor-responsive protein, putative; contains IPR008973 (C2 calcium/lipid-binding domain, CaLB)
141	Chr5	18138684	18141432	+	Csa5G517190	Electron transporter, putative; contains IPR006869 (Domain of unknown function DUF547), IPR025757 (Ternary complex factor MIP1, leucine-zipper)
142	Chr5	18141473	18145247	-	Csa5G517200	Transcription initiation factor TFIID subunit; contains IPR006751 (TAFII55 protein, conserved region)
143	Chr5	18146241	18147472	-	Csa5G517210	Expansin; contains IPR007118 (Expansin/Lol pI), IPR014733 (Barwin-like endoglucanase)
144	Chr5	18153212	18155289	+	Csa5G517710	Ribosomal RNA large subunit methyltransferase E; contains IPR015507 (Ribosomal RNA large subunit methyltransferase E)
145	Chr5	18155342	18157956	-	Csa5G517720	WD-repeat protein, putative; contains IPR015943 (WD40/YVTN repeat-like-containing domain)
146	Chr5	18191720	18193004	+	Csa5G517730	cDNA, clone: J065136J21, full insert sequence; contains IPR012552 (DVL)
147	Chr5	18200989	18204922	+	Csa5G517740	TPX2 (Targeting protein for Xklp2) protein family; contains IPR027329 (TPX2, C-terminal domain)
148	Chr5	18204180	18204749	-	Csa5G517750	Hop-interacting protein THI031
149	Chr5	18205793	18208317	-	Csa5G517760	Nuclear transport factor 2 (NTF2)-like protein; contains IPR009959 (Polyketide cyclase SnoaL-like domain)
150	Chr5	18210447	18214047	-	Csa5G517770	Cystinosin; contains IPR005282 (Lysosomal cystine transporter)
151	Chr5	18215514	18216072	-	Csa5G517780	Early nodulin-like protein; contains IPR008972 (Cupredoxin)
152	Chr5	18217015	18221147	-	Csa5G517790	Membrane protein, putative
153	Chr5	18234741	18235911	+	Csa5G517800	Protein binding protein, putative; contains IPR019955 (Ubiquitin supergroup)
154	Chr5	18238192	18241125	-	Csa5G517810	CONSTANS-like zinc finger protein; contains IPR010402 (CCT domain)
155	Chr5	18245024	18246999	-	Csa5G517820	Pectate lyase; contains IPR011050 (Pectin lyase fold/virulence factor), IPR018082 (AmbAllergen)
156	Chr5	18249254	18250245	-	Csa5G517830	Unknown protein
157	Chr5	18251471	18254009	+	Csa5G517840	Mitochondrial inner membrane protease ATP23; contains IPR019165 (Peptidase M76, ATP23)
158	Chr5	18260409	18263238	-	Csa5G517860	Abhydrolase domain-containing protein FAM108C1
159	Chr5	18271852	18272433	+	Csa5G517870	Probable tRNA threonylcarbamoyladenosine biosynthesis protein Gcp; contains IPR000905 (Gcp-like domain), IPR017861 (Kae1/YgjD family)
160	Chr5	18282160	18286640	+	Csa5G517880	Cytochrome P450, putative; contains IPR001128 (Cytochrome P450)
161	Chr5	18294204	18297907	+	Csa5G517890	Pre-rRNA-processing protein esf2; contains IPR012677 (Nucleotide-binding, alpha-beta plait)
162	Chr5	18301975	18302675	-	Csa5G517900	Unknown protein
163	Chr5	18307339	18308965	-	Csa5G522900	Rhamnose biosynthetic enzyme 1, putative, expressed
164	Chr5	18309802	18310689	-	Csa5G522910	Matrix metalloproteinase; contains IPR021190 (Peptidase M10A), IPR024079 (Metallopeptidase, catalytic domain)
165	Chr5	18318374	18324389	+	Csa5G522920	Copine, putative; contains IPR002035 (von Willebrand factor, type A), IPR010734 (Copine), IPR013083 (Zinc finger, RING/FYVE/PHD-type)
166	Chr5	18329450	18340470	+	Csa5G522930	Methyltransferase; contains IPR004159 (Putative S-adenosyl-L-methionine-dependent methyltransferase), IPR007877 (Protein of unknown function DUF707)
167	Chr5	18342284	18346636	-	Csa5G522940	tRNA-pseudouridine synthase, putative; contains IPR002501 (Pseudouridine synthase II)
168	Chr5	18348037	18351318	-	Csa5G522950	Putative capsular biosynthesis sugar kinase; contains IPR006206 (Mevalonate/galactokinase)
169	Chr5	18352802	18366549	-	Csa5G522960	General vesicular transport factor p115; contains IPR016024 (Armadillo-type fold), IPR024095 (Vesicle tethering protein p115-like)
170	Chr5	18378157	18380325	+	Csa5G522970	Glycosyl transferase family 17 protein; contains IPR006813 (Glycosyl transferase, family 17)
171	Chr5	18385604	18389806	-	Csa5G522980	Chloroplastic group IIA intron splicing facilitator CRS1; contains IPR001890 (RNA-binding, CRM domain)
172	Chr5	18391382	18391576	-	Csa5G522990	Unknown protein
173	Chr5	18391711	18396061	-	Csa5G523000	NAC domain protein,; contains IPR003441 (No apical meristem (NAM) protein)
174	Chr5	18398706	18402737	-	Csa5G523010	Protein kinase; contains IPR011009 (Protein kinase-like domain), IPR015784 (Serine/threonine-protein kinase, ATN1-like)
175	Chr5	18406829	18410074	-	Csa5G523020	Ribosomal RNA-processing protein; contains IPR007823 (Methyltransferase-related)
176	Chr5	18413109	18416051	-	Csa5G523030	Altered inheritance of mitochondria protein 32; contains IPR009737 (Sucraseferredoxin-like)
177	Chr5	18421004	18423285	-	Csa5G523040	WGS project CAID00000000 data, contig chromosome 11
178	Chr5	18423902	18433249	-	Csa5G523050	Lipid A export ATP-binding/permease protein MsbA; contains IPR011527 (ABC transporter, transmembrane domain, type 1), IPR027417 (P-loop containing nucleoside triphosphate hydrolase)
179	Chr5	18435815	18440461	+	Csa5G523060	GPI transamidase component gaa1; contains IPR007246 (Gaa1-like, GPI transamidase component)
180	Chr5	18457135	18457653	-	Csa5G523070	Unknown protein
181	Chr5	18466547	18469261	+	Csa5G523080	LOB domain-containing protein, putative; contains IPR004883 (Lateral organ boundaries, LOB)
182	Chr5	18474911	18475629	+	Csa5G523090	Oleosin; contains IPR000136 (Oleosin)
183	Chr5	18480628	18481398	+	Csa5G523100	Electron transporter, putative; contains IPR006869 (Domain of unknown function DUF547)
184	Chr5	18482930	18483902	-	Csa5G523110	Unknown protein
185	Chr5	18485192	18487102	-	Csa5G523120	Pentatricopeptide repeat-containing protein, putative; contains IPR002885 (Pentatricopeptide repeat), IPR011990 (Tetratricopeptide-like helical)
186	Chr5	18492857	18493765	+	Csa5G523130	Putative uncharacterized protein At2g42180/T24P15.9; contains IPR008480 (Protein of unknown function DUF761, plant)
187	Chr5	18499464	18504091	-	Csa5G523140	Core-2/I-branching beta-1,6-N-acetylglucosaminyltransferase family protein; contains IPR003406 (Glycosyl transferase, family 14)
188	Chr5	18506612	18509108	+	Csa5G523150	Sirohydrochlorin cobaltochelatase; contains IPR002762 (Cobalamin (vitamin B12) biosynthesis CbiX)
189	Chr5	18508684	18512685	-	Csa5G523160	Chaperone protein dnaJ; contains IPR001623 (DnaJ domain)
190	Chr5	18516043	18523599	+	Csa5G523170	Helicase-like protein; contains IPR001650 (Helicase, C-terminal), IPR004179 (Sec63 domain), IPR014001 (Helicase, superfamily 1/2, ATP-binding domain), IPR027417 (P-loop containing nucleoside triphosphate hydrolase)
191	Chr5	18524884	18530994	+	Csa5G523180	Isocitrate dehydrogenase [NADP]; contains IPR004790 (Isocitrate dehydrogenase NADP-dependent), IPR024084 (Isopropylmalate dehydrogenase-like domain)
192	Chr5	18534374	18536331	+	Csa5G523190	Glutaredoxin; contains IPR012336 (Thioredoxin-like fold)
193	Chr5	18540251	18547450	+	Csa5G523690	Glucose-6P/phosphate translocator; contains IPR004696 (Tpt phosphate/phosphoenolpyruvate translocator), IPR004853 (Domain of unknown function DUF250)
194	Chr5	18556614	18557087	-	Csa5G524690	MYB transcription factor; contains IPR009057 (Homeodomain-like)
195	Chr5	18559401	18560123	-	Csa5G524700	Unknown protein
196	Chr5	18563519	18566699	+	Csa5G524710	ADP-ribosylation factor-like protein; contains IPR003579 (Small GTPase superfamily, Rab type), IPR005225 (Small GTP-binding protein domain), IPR006689 (Small GTPase superfamily, ARF/SAR type), IPR027417 (P-loop containing nucleoside triphosphate hydrolase)
197	Chr5	18569050	18569389	+	Csa5G524720	MYB transcription factor; contains IPR009057 (Homeodomain-like)
198	Chr5	18570113	18570574	+	Csa5G524730	Unknown protein
199	Chr5	18583253	18586864	+	Csa5G524740	Monodehydroascorbate reductase, putative; contains IPR013027 (FAD-dependent pyridine nucleotide-disulphide oxidoreductase), IPR016156 (FAD/NAD-linked reductase, dimerisation), IPR023753 (Pyridine nucleotide-disulphide oxidoreductase, FAD/NAD(P)-binding domain)
200	Chr5	18588179	18588866	+	Csa5G524750	50S ribosomal protein L12-C; contains IPR000206 (Ribosomal protein L7/L12)
201	Chr5	18589573	18593916	-	Csa5G524760	Universal stress protein family protein; contains IPR006015 (Universal stress protein A)
202	Chr5	18597965	18603918	-	Csa5G524770	Unknown protein
203	Chr5	18608103	18611250	-	Csa5G524780	Cinnamoyl-CoA reductase; contains IPR016040 (NAD(P)-binding domain)
204	Chr5	18616105	18619055	+	Csa5G524790	Proteasome assembly chaperone; contains IPR018788 (Proteasome assembly chaperone 3)
205	Chr5	18620642	18629898	-	Csa5G524800	Serine/threonine protein kinase; contains IPR011009 (Protein kinase-like domain)
206	Chr5	18638462	18638797	+	Csa5G524810	50S ribosomal protein L2, chloroplastic; contains IPR002171 (Ribosomal protein L2)
207	Chr5	18648137	18649140	+	Csa5G524820	At1g70420/F17O7_4; contains IPR012442 (Protein of unknown function DUF1645)
208	Chr5	18651428	18656947	-	Csa5G524830	Putative serine protease; contains IPR001940 (Peptidase S1C), IPR009003 (Trypsin-like cysteine/serine peptidase domain)
209	Chr5	18657881	18664891	-	Csa5G524840	AT3g27930/K24A2_2
210	Chr5	18665821	18670912	+	Csa5G524850	L-aspartate oxidase, putative; contains IPR005288 (L-aspartate oxidase), IPR013027 (FAD-dependent pyridine nucleotide-disulphide oxidoreductase), IPR015939 (Fumarate reductase/succinate dehydrogenase flavoprotein-like, C-terminal), IPR027477 (Succinate dehydrogenase/fumarate reductase flavoprotein, catalytic domain)
211	Chr5	18672420	18675493	+	Csa5G524860	GDSL esterase/lipase; contains IPR001087 (Lipase, GDSL)
212	Chr5	18683167	18683441	+	Csa5G526360	Unknown protein
213	Chr5	18693074	18694594	+	Csa5G526860	Survival of motor neuron-related-splicing factor 30
214	Chr5	18704177	18706719	+	Csa5G526870	Survival of motor neuron-related-splicing factor 30
215	Chr5	18712391	18712750	-	Csa5G526880	Unknown protein
216	Chr5	18726266	18729107	-	Csa5G527380	ATP-dependent clp protease ATP-binding subunit clpx, putative; contains IPR004487 (Clp protease, ATP-binding subunit ClpX), IPR027417 (P-loop containing nucleoside triphosphate hydrolase)
217	Chr5	18729480	18738470	-	Csa5G527880	ATP-dependent clp protease ATP-binding subunit clpx, putative; contains IPR004487 (Clp protease, ATP-binding subunit ClpX), IPR027417 (P-loop containing nucleoside triphosphate hydrolase)
218	Chr5	18738523	18744285	-	Csa5G527890	ATP-dependent clp protease ATP-binding subunit clpx, putative
219	Chr5	18769712	18770778	-	Csa5G527900	Zinc finger-homeodomain protein 2; contains IPR006456 (ZF-HD homeobox protein, Cys/His-rich dimerisation domain), IPR009057 (Homeodomain-like)
220	Chr5	18774098	18774322	+	Csa5G527910	Unknown protein
221	Chr5	18803786	18812454	-	Csa5G528410	Squamous cell carcinoma antigen recognized by T-cells, putative; contains IPR000504 (RNA recognition motif domain), IPR008847 (Suppressor of forked)
222	Chr5	18818325	18819945	-	Csa5G528420	Squamous cell carcinoma antigen recognized by T-cells, putative; contains IPR003107 (RNA-processing protein, HAT helix)
223	Chr5	18828455	18828688	-	Csa5G528430	Unknown protein
224	Chr5	18829817	18830104	-	Csa5G528440	Unknown protein
225	Chr5	18833661	18834017	-	Csa5G528450	Unknown protein
226	Chr5	18856390	18856672	+	Csa5G528950	Unknown protein
227	Chr5	18862214	18866571	+	Csa5G529450	Unknown protein
228	Chr5	18877078	18881309	-	Csa5G529950	Respiratory burst oxidase, putative; contains IPR000778 (Cytochrome b245, heavy chain), IPR011992 (EF-hand-like domain), IPR013130 (Ferric reductase transmembrane component-like domain), IPR017938 (Riboflavin synthase-like beta-barrel)
229	Chr5	18935684	18939590	+	Csa5G532450	50S ribosomal protein L15, putative, expressed; contains IPR005749 (Ribosomal protein L15, bacterial-type), IPR021131 (Ribosomal protein L18e/L15P)
230	Chr5	18942311	18942608	+	Csa5G532460	Unknown protein
231	Chr5	18957334	18959222	+	Csa5G532470	Structural maintenance of chromosomes protein; contains IPR003395 (RecF/RecN/SMC), IPR027417 (P-loop containing nucleoside triphosphate hydrolase)
232	Chr5	18966433	18971078	+	Csa5G532970	Structural maintenance of chromosomes protein
233	Chr5	18971119	18982136	+	Csa5G533470	Structural maintenance of chromosomes protein; contains IPR003395 (RecF/RecN/SMC), IPR010935 (SMCs flexible hinge), IPR027417 (P-loop containing nucleoside triphosphate hydrolase)
234	Chr5	18990562	18991098	-	Csa5G534470	Unknown protein
235	Chr5	18994228	18996701	+	Csa5G534970	Auxin-induced protein 6B; contains IPR003676 (Auxin responsive SAUR protein)
236	Chr5	19012554	19012886	+	Csa5G534980	Unknown protein
237	Chr5	19021333	19030848	+	Csa5G534990	Abhydrolase domain-containing protein
238	Chr5	19048566	19053237	+	Csa5G535000	Abortive infection protein; contains IPR003675 (CAAX amino terminal protease)
239	Chr5	19082831	19091909	-	Csa5G537000	Kinesin-like protein; contains IPR001752 (Kinesin, motor domain), IPR021881 (Protein of unknown function DUF3490), IPR027417 (P-loop containing nucleoside triphosphate hydrolase)
240	Chr5	19091921	19092508	-	Csa5G537010	Unknown protein
241	Chr5	19123189	19126271	-	Csa5G537510	Phosphoinositide 5-phosphatase, putative
242	Chr5	19151044	19151295	+	Csa5G537520	Unknown protein
243	Chr5	19153891	19154564	-	Csa5G537530	Unknown protein
244	Chr5	19170137	19171106	-	Csa5G537540	Polyphosphoinositide phosphatase; contains IPR002013 (Synaptojanin, N-terminal)
245	Chr5	19178525	19180052	-	Csa5G538040	Polyphosphoinositide phosphatase; contains IPR002013 (Synaptojanin, N-terminal)
246	Chr5	19187595	19195036	-	Csa5G538050	Polyphosphoinositide phosphatase; contains IPR002013 (Synaptojanin, N-terminal)
247	Chr5	19202806	19203258	+	Csa5G538550	Self-incompatibility protein; contains IPR010264 (Plant self-incompatibility S1)
248	Chr5	19230599	19231051	-	Csa5G539050	Self-incompatibility protein; contains IPR010264 (Plant self-incompatibility S1)
249	Chr5	19242760	19245429	+	Csa5G544050	RNA-dependent RNA polymerase; contains IPR007855 (RNA-dependent RNA polymerase, eukaryotic-type)
250	Chr5	19249922	19250980	+	Csa5G544060	B3 domain-containing protein; contains IPR005508 (Protein of unknown function DUF313), IPR015300 (DNA-binding pseudobarrel domain)
251	Chr5	19257141	19265487	-	Csa5G545560	UBX domain-containing protein; contains IPR001012 (UBX), IPR006567 (PUG domain), IPR006642 (Zinc finger, Rad18-type putative), IPR018997 (PUB domain)
252	Chr5	19272399	19272752	+	Csa5G546560	Unknown protein
253	Chr5	19273701	19274077	-	Csa5G546570	Unknown protein
254	Chr5	19275602	19275922	-	Csa5G546580	Unknown protein
255	Chr5	19286543	19289412	-	Csa5G546590	Cysteine-rich repeat secretory protein; contains IPR002902 (Gnk2-homologous domain)
256	Chr5	19301815	19308425	-	Csa5G547590	Ubiquitin-conjugating enzyme 2; contains IPR016135 (Ubiquitin-conjugating enzyme/RWD-like)
257	Chr5	19310215	19312958	-	Csa5G547600	Zinc finger (Ran-binding) domain-containing protein; contains IPR001876 (Zinc finger, RanBP2-type)
258	Chr5	19316684	19318103	-	Csa5G547610	Nudix hydrolase; contains IPR015797 (NUDIX hydrolase domain-like)
259	Chr5	19343534	19347786	+	Csa5G548110	Purple acid phosphatase 1; contains IPR004843 (Metallophosphoesterase domain), IPR024927 (Acid phosphatase, type 5)
260	Chr5	19352508	19355748	-	Csa5G548120	Unknown protein
261	Chr5	19361129	19363553	-	Csa5G548130	Xyloglucan endotransglucosylase/hydrolase 13; contains IPR008985 (Concanavalin A-like lectin/glucanases superfamily), IPR016455 (Xyloglucan endotransglucosylase/hydrolase)
262	Chr5	19385454	19387078	+	Csa5G548140	Cytochrome B561, putative; contains IPR004877 (Cytochrome b561, eukaryote)
263	Chr5	19387514	19391832	-	Csa5G548150	Potyviral VPg interacting protein 2; contains IPR004082 (Protein of unknown function DUF1423, plant)
264	Chr5	19400657	19403526	-	Csa5G548160	Zinc finger protein, putative; contains IPR007087 (Zinc finger, C2H2)
265	Chr5	19417879	19418145	+	Csa5G549160	Unknown protein
266	Chr5	19422980	19431146	+	Csa5G549170	Putative histidine kinase; contains IPR005467 (Signal transduction histidine kinase, core), IPR006189 (CHASE), IPR009082 (Signal transduction histidine kinase, homodimeric domain), IPR011006 (CheY-like superfamily)
267	Chr5	19445729	19449518	+	Csa5G550170	Receptor protein kinase, putative; contains IPR011009 (Protein kinase-like domain), IPR013210 (Leucine-rich repeat-containing N-terminal, type 2), IPR013320 (Concanavalin A-like lectin/glucanase, subgroup)
268	Chr5	19456250	19456512	-	Csa5G550180	Unknown protein
269	Chr5	19456566	19481206	+	Csa5G550190	THO complex subunit 2; contains IPR021418 (THO complex, subunitTHOC2, C-terminal), IPR021726 (THO complex, subunitTHOC2, N-terminal)
270	Chr5	19481858	19483394	-	Csa5G550200	Clathrin assembly protein, putative; contains IPR008942 (ENTH/VHS), IPR011417 (AP180 N-terminal homology (ANTH) domain)
271	Chr5	19486884	19489396	+	Csa5G550210	Serine/threonine-protein kinase; contains IPR000742 (Epidermal growth factor-like domain), IPR000858 (S-locus glycoprotein), IPR001480 (Bulb-type lectin domain), IPR003609 (Apple-like), IPR011009 (Protein kinase-like domain), IPR013320 (Concanavalin A-like lectin/glucanase, subgroup)
272	Chr5	19490526	19492096	-	Csa5G550220	Zinc-binding protein; contains IPR000315 (Zinc finger, B-box), IPR006734 (Protein of unknown function DUF597)
273	Chr5	19498199	19500774	-	Csa5G550230	Serine/threonine-protein kinase; contains IPR000742 (Epidermal growth factor-like domain), IPR000858 (S-locus glycoprotein), IPR001480 (Bulb-type lectin domain), IPR003609 (Apple-like), IPR011009 (Protein kinase-like domain), IPR013320 (Concanavalin A-like lectin/glucanase, subgroup)
274	Chr5	19513428	19515364	+	Csa5G550240	Vacuolar iron transporter Ccc1; contains IPR008217 (Domain of unknown function DUF125, transmembrane)
275	Chr5	19516892	19518417	+	Csa5G550250	Vacuolar iron transporter Ccc1, putative; contains IPR008217 (Domain of unknown function DUF125, transmembrane)
276	Chr5	19521256	19521663	+	Csa5G550750	B3 domain-containing protein; contains IPR005508 (Protein of unknown function DUF313), IPR015300 (DNA-binding pseudobarrel domain)
277	Chr5	19533824	19539945	+	Csa5G551250	MACPF domain-containing protein; contains IPR020864 (Membrane attack complex component/perforin (MACPF) domain)
278	Chr5	19544259	19544628	+	Csa5G561250	Unknown protein
279	Chr5	19547809	19551966	-	Csa5G561260	Histone-lysine N-methyltransferase setd3; contains IPR001214 (SET domain), IPR015353 (Rubisco LS methyltransferase, substrate-binding domain)
280	Chr5	19556586	19557426	-	Csa5G561760	Calmodulin 24-like protein; contains IPR011992 (EF-hand-like domain)
281	Chr5	19560261	19564220	+	Csa5G561770	Ankyrin repeat-containing protein, putative; contains IPR020683 (Ankyrin repeat-containing domain), IPR026961 (PGG domain), IPR027001 (Caskin/Ankyrin repeat-containing protein)
282	Chr5	19564738	19569006	-	Csa5G561780	RING finger protein; contains IPR013083 (Zinc finger, RING/FYVE/PHD-type)
283	Chr5	19570437	19574009	-	Csa5G561790	Glucan endo-13-beta-glucosidase; contains IPR000490 (Glycoside hydrolase, family 17), IPR012946 (X8), IPR017853 (Glycoside hydrolase, superfamily)
284	Chr5	19580988	19581515	-	Csa5G562290	Unknown protein
285	Chr5	19590318	19599301	+	Csa5G563290	Dynamin; contains IPR000375 (Dynamin central domain), IPR001401 (Dynamin, GTPase domain), IPR020850 (GTPase effector domain, GED), IPR022812 (Dynamin), IPR027417 (P-loop containing nucleoside triphosphate hydrolase)
286	Chr5	19605700	19606039	-	Csa5G563790	B3 domain-containing protein; contains IPR005508 (Protein of unknown function DUF313), IPR015300 (DNA-binding pseudobarrel domain)
287	Chr5	19611078	19615242	-	Csa5G564290	RNA-dependent RNA polymerase; contains IPR007855 (RNA-dependent RNA polymerase, eukaryotic-type)
288	Chr5	19626595	19653240	-	Csa5G564790	Mediator of RNA polymerase II transcription subunit 23; contains IPR021629 (Mediator complex, subunit Med23)
289	Chr5	19675792	19687399	-	Csa5G565790	Mediator of RNA polymerase II transcription subunit 23
290	Chr5	19695174	19696696	-	Csa5G566290	F-box protein family-like protein; contains IPR001810 (F-box domain, cyclin-like), IPR006553 (Leucine-rich repeat, cysteine-containing subtype), IPR017900 (4Fe-4S ferredoxin, iron-sulphur binding, conserved site)
291	Chr5	19702385	19705006	-	Csa5G567290	Cytoplasmic dynein light chain, putative; contains IPR001372 (Dynein light chain, type 1/2)
292	Chr5	19708820	19713643	-	Csa5G567300	Endo-1,4-beta-glucanase, putative; contains IPR001701 (Glycoside hydrolase, family 9), IPR008928 (Six-hairpin glycosidase-like)
293	Chr5	19732017	19733141	+	Csa5G567800	Pectinesterase inhibitor; contains IPR006501 (Pectinesterase inhibitor)
294	Chr5	19745548	19748532	+	Csa5G568300	Pectinesterase; contains IPR006501 (Pectinesterase inhibitor), IPR011050 (Pectin lyase fold/virulence factor)
295	Chr5	19749326	19759054	-	Csa5G568310	Phosphoglucomutase, putative; contains IPR005841 (Alpha-D-phosphohexomutase superfamily)
296	Chr5	19772860	19773648	-	Csa5G568810	High mobility group family; contains IPR011991 (Winged helix-turn-helix DNA-binding domain), IPR020478 (AT hook-like)
297	Chr5	19784945	19789282	-	Csa5G568820	IFA-binding protein; contains IPR007656 (Zein-binding domain)
298	Chr5	19808531	19814781	-	Csa5G569320	Armadillo/beta-catenin-like repeat-containing protein; contains IPR016024 (Armadillo-type fold)
299	Chr5	19818914	19821901	-	Csa5G569330	Bcp1; contains IPR025602 (BCP1 family)
300	Chr5	19823330	19825385	-	Csa5G569340	NAD(P)H-quinone oxidoreductase subunit L; contains IPR019654 (NAD(P)H-quinone oxidoreductase subunit L)
301	Chr5	19843628	19846207	+	Csa5G569350	DELLA protein GAI; contains IPR005202 (Transcription factor GRAS), IPR021914 (Transcriptional factor DELLA, N-terminal)
302	Chr5	19851862	19854218	-	Csa5G569360	C2 domain-containing protein; contains IPR008973 (C2 calcium/lipid-binding domain, CaLB)
303	Chr5	19857564	19857743	+	Csa5G569370	Unknown protein
304	Chr5	19859777	19861499	+	Csa5G569870	Putative senescence-associated protein
305	Chr5	19876092	19876391	-	Csa5G570370	Unknown protein
306	Chr5	19883256	19887318	+	Csa5G570380	F15H11.13 protein
307	Chr5	19888780	19899599	-	Csa5G570390	Putative growth regulator protein; contains IPR019378 (GDP-fucose protein O-fucosyltransferase)
308	Chr5	19905779	19906786	-	Csa5G570400	10 kDa chaperonin; contains IPR020818 (Chaperonin Cpn10)
309	Chr5	19907405	19908163	+	Csa5G570410	B3 domain-containing protein; contains IPR005508 (Protein of unknown function DUF313), IPR015300 (DNA-binding pseudobarrel domain)
310	Chr5	19908165	19908995	-	Csa5G570420	B3 domain-containing protein; contains IPR005508 (Protein of unknown function DUF313)
311	Chr5	19910365	19912592	+	Csa5G570430	Winged-helix DNA-binding transcription factor family protein; contains IPR011991 (Winged helix-turn-helix DNA-binding domain)
312	Chr5	19914802	19915596	+	Csa5G570930	Unknown protein; contains IPR020478 (AT hook-like)
313	Chr5	19915894	19916278	+	Csa5G570940	Unknown protein
314	Chr5	19925354	19926133	+	Csa5G571440	cDNA, clone: J100026I16, full insert sequence; contains IPR025322 (Protein of unknown function DUF4228)
315	Chr5	19928594	19931522	-	Csa5G571450	E3 ubiquitin-protein ligase MARCH2; contains IPR011016 (Zinc finger, RING-CH-type), IPR013083 (Zinc finger, RING/FYVE/PHD-type), IPR022143 (Protein of unknown function DUF3675)
316	Chr5	19935697	19937143	-	Csa5G571460	Ribose-5-phosphate isomerase, putative; contains IPR004788 (Ribose 5-phosphate isomerase, type A)
317	Chr5	19943436	19945463	-	Csa5G571470	Auxin efflux carrier family protein; contains IPR004776 (Auxin efflux carrier)
318	Chr5	19955796	19956496	-	Csa5G571480	Predicted by genscan and genefinder
319	Chr5	19965415	19968352	+	Csa5G571490	Pentatricopeptide repeat-containing protein, putative; contains IPR002885 (Pentatricopeptide repeat), IPR011990 (Tetratricopeptide-like helical)
320	Chr5	19968872	19970044	-	Csa5G571500	Fasciclin-like arabinogalactan protein; contains IPR000782 (FAS1 domain)
321	Chr5	19970639	19971679	+	Csa5G571510	Metal ion binding protein, putative; contains IPR006121 (Heavy metal-associated domain, HMA)
322	Chr5	19978748	19980688	+	Csa5G571520	Heavy metal-associated domain containing protein; contains IPR006121 (Heavy metal-associated domain, HMA)
323	Chr5	19982025	19986181	+	Csa5G571530	Putative uncharacterized protein slr1287; contains IPR021763 (Protein of unknown function DUF3326)
324	Chr5	19987385	19987867	+	Csa5G571540	Unknown protein
325	Chr5	19989469	19991316	+	Csa5G571550	U-box domain-containing protein; contains IPR013083 (Zinc finger, RING/FYVE/PHD-type), IPR016024 (Armadillo-type fold)
326	Chr5	19991841	19992636	+	Csa5G571560	Calmodulin; contains IPR011992 (EF-hand-like domain)
327	Chr5	19994469	19995680	+	Csa5G571570	Chaperone protein dnaJ; contains IPR001623 (DnaJ domain)
328	Chr5	20000611	20001468	+	Csa5G571580	Unknown protein
329	Chr5	20013215	20013876	+	Csa5G576580	Unknown protein
330	Chr5	20035388	20039599	-	Csa5G576590	Auxin efflux carrier; contains IPR004776 (Auxin efflux carrier)
331	Chr5	20053936	20055351	-	Csa5G576600	Putative homeobox-leucine zipper protein; contains IPR003106 (Leucine zipper, homeobox-associated), IPR009057 (Homeodomain-like)
332	Chr5	20062870	20073502	-	Csa5G576610	pH-response regulator protein palA/RIM20; contains IPR004328 (BRO1 domain), IPR025304 (ALIX V-shaped domain)
333	Chr5	20074928	20079424	-	Csa5G576620	ATP synthase subunit beta; contains IPR005722 (ATPase, F1 complex, beta subunit), IPR020971 (ATP synthase, F1 beta subunit), IPR027417 (P-loop containing nucleoside triphosphate hydrolase)
334	Chr5	20084625	20087479	+	Csa5G576630	Histone chaperone asf1; contains IPR006818 (Histone chaperone, ASF1-like)
335	Chr5	20088896	20091108	+	Csa5G576640	Acyl-ACP thioesterase; contains IPR002864 (Acyl-ACP thioesterase)
336	Chr5	20091588	20098037	-	Csa5G576650	Phosphatidylserine synthase, putative; contains IPR004277 (Phosphatidyl serine synthase)
337	Chr5	20109564	20113528	-	Csa5G576660	Fructose-bisphosphate aldolase; contains IPR000741 (Fructose-bisphosphate aldolase, class-I), IPR013785 (Aldolase-type TIM barrel)
338	Chr5	20115420	20123374	+	Csa5G576670	2-oxoglutarate and iron-dependent oxygenase domain-containing protein 2; contains IPR005123 (Oxoglutarate/iron-dependent dioxygenase)
339	Chr5	20140801	20141401	-	Csa5G576680	Unknown protein
340	Chr5	20147926	20148323	+	Csa5G576690	Unknown protein
341	Chr5	20157848	20161226	-	Csa5G576700	Zinc finger protein, putative; contains IPR000571 (Zinc finger, CCCH-type)
342	Chr5	20171269	20171613	+	Csa5G576710	Unknown protein
343	Chr5	20171664	20175742	+	Csa5G576720	Putative two-component response regulator family protein; contains IPR009057 (Homeodomain-like)
344	Chr5	20177903	20178325	-	Csa5G576730	Unknown protein
345	Chr5	20181109	20181506	+	Csa5G576740	Cytochrome b6/f complex subunit V; contains IPR003683 (Cytochrome b6/f complex, subunit 5), IPR007802 (Cytochrome b6/f complex subunit VI)
346	Chr5	20182078	20189548	+	Csa5G576750	Alpha/beta hydrolase fold; contains IPR016969 (Uncharacterised conserved protein UCP031088, alpha/beta hydrolase, At1g15070)
347	Chr5	20192525	20194981	-	Csa5G576760	Receptor protein kinase-like protein; contains IPR001611 (Leucine-rich repeat), IPR011009 (Protein kinase-like domain), IPR013210 (Leucine-rich repeat-containing N-terminal, type 2)
348	Chr5	20199860	20210446	+	Csa5G576770	Nucleotidyl transferase domain-containing protein; contains IPR014729 (Rossmann-like alpha/beta/alpha sandwich fold)
349	Chr5	20214678	20216574	+	Csa5G576780	Fiber protein Fb34; contains IPR009606 (Protein of unknown function DUF1218)
350	Chr5	20218508	20222548	-	Csa5G576790	AT4g03420/F9H3_4; contains IPR008507 (Protein of unknown function DUF789)
351	Chr5	20229362	20232347	-	Csa5G576800	Mitochondrial import inner membrane translocase subunit tim44, putative; contains IPR007379 (Tim44-like domain)
352	Chr5	20232555	20239301	-	Csa5G576810	Mitochondrial import inner membrane translocase subunit tim44, putative
353	Chr5	20245996	20246924	+	Csa5G576820	Unknown protein
354	Chr5	20249086	20253150	-	Csa5G576830	Mitochondrial carrier protein, putative; contains IPR002067 (Mitochondrial carrier protein), IPR023395 (Mitochondrial carrier domain)
355	Chr5	20257714	20258938	-	Csa5G576840	Core-2/I-branching beta-1,6-N-acetylglucosaminyltransferase family protein; contains IPR003406 (Glycosyl transferase, family 14)
356	Chr5	20263640	20267696	+	Csa5G577340	Chaperone protein dnaJ; contains IPR001623 (DnaJ domain)
357	Chr5	20294004	20294659	+	Csa5G577350	Zinc finger protein, putative; contains IPR013087 (Zinc finger C2H2-type/integrase DNA-binding domain)
358	Chr5	20309235	20319702	-	Csa5G577360	Phosphoenolpyruvate carboxylase protein; contains IPR021135 (Phosphoenolpyruvate carboxylase)
359	Chr5	20329462	20330309	+	Csa5G577370	Nudix hydrolase; contains IPR015797 (NUDIX hydrolase domain-like)
360	Chr5	20333084	20333842	+	Csa5G577380	Plant-specific domain TIGR01570 family protein; contains IPR006460 (Protein of unknown function DUF617, plant)
361	Chr5	20338514	20338750	-	Csa5G577390	Protein IDA
362	Chr5	20346798	20351886	-	Csa5G577400	Nuclear matrix constituent-like protein 1
363	Chr5	20359839	20366892	+	Csa5G577410	LSM14-like protein; contains IPR010920 (Like-Sm (LSM) domain), IPR019050 (FDF domain), IPR025762 (DFDF domain), IPR025768 (TFG box)
364	Chr5	20367699	20369492	-	Csa5G577420	Taurine catabolism dioxygenase TauD/TfdA; contains IPR003819 (Taurine catabolism dioxygenase TauD/TfdA)
365	Chr5	20374792	20379359	+	Csa5G577430	Protein CHUP1
366	Chr5	20381790	20382285	+	Csa5G577440	CLAVATA3/ESR (CLE)-related protein 12
367	Chr5	20393203	20394105	+	Csa5G577450	Transcription factor CYCLOIDEA; contains IPR005333 (Transcription factor, TCP)
368	Chr5	20403646	20406447	+	Csa5G577950	Pentatricopeptide repeat protein 78; contains IPR002885 (Pentatricopeptide repeat), IPR011990 (Tetratricopeptide-like helical)
369	Chr5	20416012	20430273	+	Csa5G577960	Myosin-like protein; contains IPR000048 (IQ motif, EF-hand binding site), IPR001609 (Myosin head, motor domain), IPR027417 (P-loop containing nucleoside triphosphate hydrolase)
370	Chr5	20430722	20435193	+	Csa5G577970	Riboflavin biosynthesis protein RibF; contains IPR014729 (Rossmann-like alpha/beta/alpha sandwich fold)
371	Chr5	20436897	20438867	+	Csa5G577980	F-box/LRR-repeat protein 20; contains IPR006553 (Leucine-rich repeat, cysteine-containing subtype)
372	Chr5	20440027	20441024	-	Csa5G577990	GEM-like protein; contains IPR004182 (GRAM)
373	Chr5	20447752	20448835	-	Csa5G578990	GEM-like protein; contains IPR004182 (GRAM)
374	Chr5	20454013	20454952	+	Csa5G579000	GRAM-containing/ABA-responsive protein; contains IPR004182 (GRAM)
375	Chr5	20457095	20457578	+	Csa5G579010	Nematode resistance-like protein; contains IPR001611 (Leucine-rich repeat)
376	Chr5	20457945	20459074	-	Csa5G579020	GEM-like protein; contains IPR004182 (GRAM)
377	Chr5	20462052	20462959	-	Csa5G579030	GEM-like protein; contains IPR004182 (GRAM)
378	Chr5	20465890	20469270	-	Csa5G579040	Putative MYB transcription factor; contains IPR009057 (Homeodomain-like)
379	Chr5	20472025	20475097	+	Csa5G579050	Calmodulin-like protein 8; contains IPR011992 (EF-hand-like domain)
380	Chr5	20477592	20480685	-	Csa5G579060	Aspartic proteinase nepenthesin-1, putative; contains IPR001461 (Peptidase A1), IPR021109 (Aspartic peptidase)
381	Chr5	20494795	20497080	-	Csa5G579560	Putative leucine-rich repeat receptor-like protein kinase family protein; contains IPR003591 (Leucine-rich repeat, typical subtype), IPR013210 (Leucine-rich repeat-containing N-terminal, type 2), IPR025875 (Leucine rich repeat 4)
382	Chr5	20504280	20511054	-	Csa5G579570	Oligopeptidase B, putative; contains IPR002470 (Peptidase S9A, prolyl oligopeptidase)
383	Chr5	20516219	20522634	-	Csa5G579580	Serine/threonine-protein phosphatase; contains IPR004843 (Metallophosphoesterase domain)
384	Chr5	20524953	20528394	+	Csa5G579590	G-patch domain containing protein, expressed; contains IPR000467 (G-patch domain)
385	Chr5	20529853	20535385	+	Csa5G579600	RNA-binding protein RBM5 and related proteins, contain G-patch and RRM domains (ISS)
386	Chr5	20536554	20540124	+	Csa5G579610	Lipoyl synthase, mitochondrial; contains IPR003698 (Lipoyl synthase), IPR007197 (Radical SAM)
387	Chr5	20546781	20550773	+	Csa5G580610	Pyruvate kinase; contains IPR001697 (Pyruvate kinase)
388	Chr5	20554650	20557638	+	Csa5G580620	Alpha-galactosidase 1; contains IPR000111 (Glycoside hydrolase, clan GH-D), IPR013780 (Glycosyl hydrolase, family 13, all-beta)
389	Chr5	20559435	20563714	+	Csa5G580630	Alpha-galactosidase 2; contains IPR000111 (Glycoside hydrolase, clan GH-D), IPR013780 (Glycosyl hydrolase, family 13, all-beta)
390	Chr5	20570351	20575275	+	Csa5G580640	At5g08400/F8L15_130; contains IPR021920 (Protein of unknown function DUF3531)
391	Chr5	20576959	20586168	-	Csa5G580650	Katanin P80 subunit, putative; contains IPR015943 (WD40/YVTN repeat-like-containing domain), IPR020472 (G-protein beta WD-40 repeat), IPR026962 (Katanin p80 subunit B1)
392	Chr5	20594737	20595919	-	Csa5G580660	Ferredoxin-thioredoxin reductase, variable chain; contains IPR003698 (Lipoyl synthase), IPR008990 (Electron transport accessory protein-like domain)
393	Chr5	20596923	20602715	-	Csa5G580670	Sphingosine kinase; contains IPR001206 (Diacylglycerol kinase, catalytic domain), IPR016064 (ATP-NAD kinase-like domain)
394	Chr5	20607957	20611389	+	Csa5G581670	F-box/LRR-repeat protein; contains IPR001810 (F-box domain, cyclin-like)
395	Chr5	20611773	20612055	+	Csa5G581680	Unknown protein
396	Chr5	20614094	20619901	-	Csa5G581690	E3 ubiquitin-protein ligase CHFR; contains IPR011990 (Tetratricopeptide-like helical), IPR013083 (Zinc finger, RING/FYVE/PHD-type)
397	Chr5	20623658	20626029	+	Csa5G581700	Pentatricopeptide repeat-containing protein, putative; contains IPR002885 (Pentatricopeptide repeat)
398	Chr5	20632041	20636788	-	Csa5G582200	80 kDa MCM3-associated protein; contains IPR005062 (SAC3/GANP/Nin1/mts3/eIF-3 p25)
399	Chr5	20639782	20640398	-	Csa5G582210	GDSL-motif lipase/hydrolase family protein
400	Chr5	20642351	20651278	+	Csa5G582220	Unknown protein
401	Chr5	20651448	20654429	+	Csa5G582230	Serine-threonine protein kinase, plant-type, putative; contains IPR014729 (Rossmann-like alpha/beta/alpha sandwich fold)
402	Chr5	20654714	20660537	+	Csa5G582240	Putative receptor protein kinase; contains IPR011009 (Protein kinase-like domain), IPR013320 (Concanavalin A-like lectin/glucanase, subgroup)
403	Chr5	20665838	20666109	-	Csa5G582740	Unknown protein
404	Chr5	20669746	20669961	+	Csa5G582750	Unknown protein
405	Chr5	20673922	20676163	-	Csa5G583250	Pentatricopeptide repeat-containing protein
406	Chr5	20683465	20686095	-	Csa5G583260	Pentatricopeptide repeat-containing protein; contains IPR002885 (Pentatricopeptide repeat), IPR011990 (Tetratricopeptide-like helical)
407	Chr5	20690792	20706305	+	Csa5G583270	Serine-rich adhesin for platelets; contains IPR026054 (Nuclear pore complex protein)
408	Chr5	20714467	20715402	+	Csa5G583280	Zinc finger protein, putative; contains IPR007087 (Zinc finger, C2H2)
409	Chr5	20718684	20721063	+	Csa5G583290	Pentatricopeptide repeat-containing protein; contains IPR002885 (Pentatricopeptide repeat), IPR011990 (Tetratricopeptide-like helical)
410	Chr5	20722641	20726124	+	Csa5G583300	Aldolase, putative; contains IPR000887 (KDPG/KHG aldolase), IPR013785 (Aldolase-type TIM barrel)
411	Chr5	20733412	20735754	+	Csa5G583310	Ubiquitin-associated /TS-N domain-containing protein; contains IPR009060 (UBA-like)
412	Chr5	20736693	20738463	+	Csa5G583320	Tumor susceptibility protein; contains IPR016135 (Ubiquitin-conjugating enzyme/RWD-like), IPR017916 (Steadiness box)
413	Chr5	20739056	20739340	+	Csa5G583330	Unknown protein
414	Chr5	20742157	20749201	-	Csa5G583340	Type I inositol-1,4,5-trisphosphate 5-phosphatase; contains IPR000535 (Major sperm protein), IPR005135 (Endonuclease/exonuclease/phosphatase), IPR015943 (WD40/YVTN repeat-like-containing domain)
415	Chr5	20754210	20758105	+	Csa5G583350	Nuclear transcription factor Y subunit C8; contains IPR009072 (Histone-fold)
416	Chr5	20759488	20763396	-	Csa5G583360	Cysteine proteinase inhibitor; contains IPR000010 (Proteinase inhibitor I25, cystatin), IPR027214 (Cystatin)
417	Chr5	20764483	20772322	-	Csa5G583370	Cytochrome P450, putative; contains IPR001128 (Cytochrome P450)
418	Chr5	20773985	20778838	+	Csa5G583380	Microtubule-associated protein MAP65-1a; contains IPR007145 (Microtubule-associated protein, MAP65/Ase1/PRC1)
419	Chr5	20785499	20788673	-	Csa5G584380	WAT1-related protein; contains IPR000620 (Drug/metabolite transporter)
420	Chr5	20821312	20825353	+	Csa5G585380	Carbamoyl-phosphate synthase small chain; contains IPR006274 (Carbamoyl-phosphate synthase, small subunit), IPR017926 (Glutamine amidotransferase)
421	Chr5	20825580	20831629	-	Csa5G585390	Multidrug resistance protein MdtG; contains IPR011701 (Major facilitator superfamily), IPR016196 (Major facilitator superfamily domain, general substrate transporter)
422	Chr5	20841270	20850021	+	Csa5G585400	BRCA1 C Terminus domain containing protein, expressed; contains IPR001357 (BRCT domain)
423	Chr5	20858027	20862376	+	Csa5G585410	Palmitoyltransferase; contains IPR001594 (Zinc finger, DHHC-type, palmitoyltransferase)
424	Chr5	20863068	20873007	-	Csa5G585420	Protein translocase subunit SecA; contains IPR000185 (Protein translocase subunit SecA), IPR027417 (P-loop containing nucleoside triphosphate hydrolase)
425	Chr5	20874160	20879262	-	Csa5G585430	Protein transport protein SEC23; contains IPR002035 (von Willebrand factor, type A), IPR006895 (Zinc finger, Sec23/Sec24-type), IPR006896 (Sec23/Sec24, trunk domain), IPR006900 (Sec23/Sec24, helical domain), IPR012990 (Sec23/Sec24 beta-sandwich)
426	Chr5	20878761	20879207	+	Csa5G585440	Unknown protein
427	Chr5	20879988	20882893	-	Csa5G585450	Putative receptor-like protein kinase family protein; contains IPR011009 (Protein kinase-like domain), IPR013320 (Concanavalin A-like lectin/glucanase, subgroup), IPR024788 (Malectin-like carbohydrate-binding domain)
428	Chr5	20885753	20895186	-	Csa5G585950	Lipid A export ATP-binding/permease protein MsbA; contains IPR011527 (ABC transporter, transmembrane domain, type 1), IPR027417 (P-loop containing nucleoside triphosphate hydrolase)
429	Chr5	20900192	20902962	+	Csa5G585960	Unknown protein
430	Chr5	20904100	20908985	-	Csa5G585970	Peptide chain release factor, putative; contains IPR004373 (Peptide chain release factor 1), IPR014720 (Double-stranded RNA-binding-like domain)
431	Chr5	20909760	20912016	+	Csa5G585980	DnaJ; contains IPR001623 (DnaJ domain)
432	Chr5	20912197	20917056	-	Csa5G585990	Integral membrane single C2 domain protein; contains IPR008973 (C2 calcium/lipid-binding domain, CaLB), IPR019411 (Domain of unknown function DUF2404)
433	Chr5	20919021	20922397	-	Csa5G586000	60S ribosomal protein L3, putative; contains IPR000597 (Ribosomal protein L3), IPR009000 (Translation elongation/initiation factor/Ribosomal, beta-barrel)
434	Chr5	20923775	20923966	-	Csa5G586010	Unknown protein
435	Chr5	20923890	20928713	+	Csa5G586020	tRNA pseudouridine synthase; contains IPR001406 (Pseudouridine synthase I, TruA), IPR020103 (Pseudouridine synthase, catalytic domain)
436	Chr5	20929158	20933960	-	Csa5G586030	Bromodomain; contains IPR001487 (Bromodomain)
437	Chr5	20935906	20943049	+	Csa5G586040	Ion channel DMI1; contains IPR010420 (CASTOR/POLLUX/SYM8 ion channels)
438	Chr5	20948191	20957507	+	Csa5G586540	Abhydrolase domain-containing protein
439	Chr5	20959206	20960051	+	Csa5G586550	Unknown protein
440	Chr5	20961037	20963779	+	Csa5G586560	Fe/S biogenesis protein NfuA; contains IPR001075 (NIF system FeS cluster assembly, NifU, C-terminal)
441	Chr5	20964451	20970072	-	Csa5G586570	ATP phosphoribosyltransferase; contains IPR001348 (ATP phosphoribosyltransferase HisG)
442	Chr5	20972694	20975947	+	Csa5G586580	Non-imprinted in Prader-Willi/Angelman syndrome region protein, putative; contains IPR008521 (Magnesium transporter NIPA)
443	Chr5	20980674	20981138	+	Csa5G587080	Vascular protein
444	Chr5	20984441	20989974	+	Csa5G587090	Etoposide-induced protein 2.4; contains IPR009890 (Etoposide-induced 2.4)
445	Chr5	20991750	20991947	-	Csa5G587100	Unknown protein
446	Chr5	20993270	20995045	-	Csa5G587110	Transcription factor, putative; contains IPR005333 (Transcription factor, TCP)
447	Chr5	21002637	21004226	+	Csa5G587120	Receptor protein kinase, putative; contains IPR011009 (Protein kinase-like domain)
448	Chr5	21007235	21011570	+	Csa5G587130	Zinc finger protein; contains IPR013087 (Zinc finger C2H2-type/integrase DNA-binding domain)
449	Chr5	21012357	21015848	+	Csa5G587140	Ubiquitin-like domain-containing CTD phosphatase; contains IPR004274 (NLI interacting factor), IPR019955 (Ubiquitin supergroup), IPR023214 (HAD-like domain)
450	Chr5	21018100	21022556	+	Csa5G587150	Ubiquitin-like domain-containing CTD phosphatase; contains IPR004274 (NLI interacting factor), IPR019955 (Ubiquitin supergroup), IPR023214 (HAD-like domain)
451	Chr5	21023166	21026709	-	Csa5G587160	BZIP transcription factor family protein, expressed; contains IPR004827 (Basic-leucine zipper domain)
452	Chr5	21027081	21030424	-	Csa5G587170	Cleavage and polyadenylation specificity factor subunit 3-I; contains IPR001279 (Beta-lactamase-like), IPR011108 (RNA-metabolising metallo-beta-lactamase), IPR021718 (Pre-mRNA 3'-end-processing endonuclease polyadenylation factor C-term), IPR022712 (Beta-Casp domain)
453	Chr5	21031922	21033079	-	Csa5G587180	Unknown protein
454	Chr5	21034760	21037167	-	Csa5G587190	DAG protein
455	Chr5	21041362	21041778	-	Csa5G587200	Cleavage and polyadenylation specificity factor subunit 3-I; contains IPR021718 (Pre-mRNA 3'-end-processing endonuclease polyadenylation factor C-term)
456	Chr5	21041803	21044549	-	Csa5G587210	Cleavage and polyadenylation specificity factor subunit 3-I; contains IPR001279 (Beta-lactamase-like), IPR011108 (RNA-metabolising metallo-beta-lactamase), IPR021718 (Pre-mRNA 3'-end-processing endonuclease polyadenylation factor C-term), IPR022712 (Beta-Casp domain)
457	Chr5	21045995	21052433	-	Csa5G587220	DAG protein
458	Chr5	21052458	21052805	+	Csa5G587230	Unknown protein
459	Chr5	21055124	21059602	-	Csa5G587730	DAG protein
460	Chr5	21069205	21071746	+	Csa5G588730	60S ribosomal protein L5; contains IPR005484 (Ribosomal protein L18/L5), IPR025607 (Ribosomal protein L5 eukaryotic/L18 archaeal, C-terminal)
461	Chr5	21072134	21079044	-	Csa5G588740	Ion channel DMI1; contains IPR010420 (CASTOR/POLLUX/SYM8 ion channels)
462	Chr5	21072134	21073122	+	Csa5G588750	Putative uncharacterized protein OSJNBb0034B12.21
463	Chr5	21080158	21082622	+	Csa5G588760	Small nuclear ribonucleoprotein 40 (U5); contains IPR015943 (WD40/YVTN repeat-like-containing domain), IPR020472 (G-protein beta WD-40 repeat)
464	Chr5	21090250	21097271	+	Csa5G589260	Cysteine synthase; contains IPR005856 (Cysteine synthase K/M)
465	Chr5	21102284	21105947	+	Csa5G589270	Dehydrogenase/reductase SDR family member 13; contains IPR002347 (Glucose/ribitol dehydrogenase)
466	Chr5	21111832	21112020	+	Csa5G589280	At2g43780/F18O19.11
467	Chr5	21112607	21114014	-	Csa5G589290	Protein FAM136A; contains IPR008560 (Protein of unknown function DUF842, eukaryotic)
468	Chr5	21114086	21115593	+	Csa5G589300	Putative serine/threonine protein phosphatase superfamily protein; contains IPR004843 (Metallophosphoesterase domain)
469	Chr5	21116316	21117712	-	Csa5G589310	Probable receptor-like protein kinase; contains IPR011009 (Protein kinase-like domain)
470	Chr5	21118709	21120977	+	Csa5G589320	4-coumarate:CoA ligase-like; contains IPR000873 (AMP-dependent synthetase/ligase), IPR025110 (Domain of unknown function DUF4009)
471	Chr5	21123579	21127484	-	Csa5G589330	Zinc finger Ran-binding domain-containing protein 2; contains IPR001876 (Zinc finger, RanBP2-type)
472	Chr5	21129712	21131399	-	Csa5G589340	Lipid transfer protein; contains IPR016140 (Bifunctional inhibitor/plant lipid transfer protein/seed storage helical domain)
473	Chr5	21139667	21140942	+	Csa5G589350	Plant-specific domain TIGR01627 family protein; contains IPR021148 (Putative polysaccharide biosynthesis protein)
474	Chr5	21141705	21148891	-	Csa5G589360	WGS project CAID00000000 data, contig chromosome 03; contains IPR007454 (Uncharacterised protein family UPF0250), IPR027471 (YbeD-like domain)
475	Chr5	21150423	21152783	+	Csa5G589370	Alkylated DNA repair protein alkB, putative; contains IPR005123 (Oxoglutarate/iron-dependent dioxygenase), IPR027450 (Alpha-ketoglutarate-dependent dioxygenase AlkB-like)
476	Chr5	21154867	21155428	+	Csa5G589380	Drought-induced protein
477	Chr5	21156914	21158459	-	Csa5G589390	Chlorophyll a-b binding protein 7, chloroplastic; contains IPR022796 (Chlorophyll A-B binding protein), IPR023329 (Chlorophyll a/b binding protein domain)
478	Chr5	21177885	21179856	+	Csa5G589890	F-box protein; contains IPR001810 (F-box domain, cyclin-like), IPR002893 (Zinc finger, MYND-type), IPR011990 (Tetratricopeptide-like helical)
479	Chr5	21182835	21184923	+	Csa5G589900	Unknown protein
480	Chr5	21185853	21187857	-	Csa5G589910	Rubber elongation factor family protein; contains IPR008802 (Rubber elongation factor)
481	Chr5	21193808	21196528	-	Csa5G589920	Cytochrome P450; contains IPR001128 (Cytochrome P450)
482	Chr5	21199417	21213967	-	Csa5G589930	Photosystem II CP47 chlorophyll apoprotein; contains IPR000932 (Photosystem antenna protein-like), IPR006816 (Engulfment/cell motility, ELMO)
483	Chr5	21221571	21225356	-	Csa5G589940	Caffeoyl-CoA O-methyltransferase; contains IPR002935 (O-methyltransferase, family 3)
484	Chr5	21231113	21234314	+	Csa5G589950	60S ribosomal protein L17; contains IPR001063 (Ribosomal protein L22/L17)
485	Chr5	21234523	21236064	+	Csa5G589960	Signal peptidase complex subunit, putative; contains IPR009542 (Microsomal signal peptidase 12kDa subunit)
486	Chr5	21238900	21243318	+	Csa5G589970	Nuclear pore complex protein Nup54; contains IPR024864 (Nucleoporin Nup54/Nup57/Nup44), IPR025712 (Nucleoporin Nup54, alpha-helical domain)
487	Chr5	21244705	21256360	-	Csa5G589980	Mannosyl-oligosaccharide glucosidase, putative; contains IPR004888 (Glycoside hydrolase, family 63)
488	Chr5	21258339	21260807	-	Csa5G589990	F28J7.19 protein
489	Chr5	21270352	21274549	-	Csa5G590000	Receptor protein kinase-like protein; contains IPR001611 (Leucine-rich repeat), IPR003591 (Leucine-rich repeat, typical subtype), IPR011009 (Protein kinase-like domain), IPR013210 (Leucine-rich repeat-containing N-terminal, type 2)
490	Chr5	21281047	21284658	-	Csa5G590010	Proteasome subunit beta type; contains IPR001353 (Proteasome, subunit alpha/beta)
491	Chr5	21290201	21290537	+	Csa5G590020	Unknown protein
492	Chr5	21295678	21300574	+	Csa5G590030	U-box domain-containing protein; contains IPR013083 (Zinc finger, RING/FYVE/PHD-type), IPR016024 (Armadillo-type fold)
493	Chr5	21300774	21301205	-	Csa5G590040	Mitochondrial chaperone BCS1, putative; contains IPR027417 (P-loop containing nucleoside triphosphate hydrolase)
494	Chr5	21302372	21303281	-	Csa5G590050	Mitochondrial chaperone BCS1; contains IPR025753 (AAA-type ATPase, N-terminal domain), IPR027417 (P-loop containing nucleoside triphosphate hydrolase)
495	Chr5	21304480	21307807	+	Csa5G590060	OTU domain-containing protein 6B, putative; contains IPR003323 (Ovarian tumour, otubain)
496	Chr5	21310460	21319756	+	Csa5G590070	Urease, alpha subunit; contains IPR002019 (Urease, beta subunit), IPR002026 (Urease, gamma/gamma-beta subunit), IPR005848 (Urease, alpha subunit), IPR008221 (Urease)
497	Chr5	21321709	21325596	+	Csa5G590080	Lipoxygenase; contains IPR000907 (Lipoxygenase), IPR008976 (Lipase/lipooxygenase, PLAT/LH2), IPR027433 (Lipoxygenase, domain 3)
498	Chr5	21325923	21326315	+	Csa5G590090	Lipoxygenase; contains IPR000907 (Lipoxygenase)
499	Chr5	21330525	21334107	-	Csa5G590100	Cyclin dependent kinase; contains IPR011009 (Protein kinase-like domain)
500	Chr5	21336419	21339358	-	Csa5G590110	Acid phosphatase/vanadium-dependent haloperoxidase-related protein; contains IPR003832 (Acid phosphatase/vanadium-dependent haloperoxidase-related)
501	Chr5	21340537	21347729	-	Csa5G590120	ATP-dependent DNA helicase Q-like 5; contains IPR004589 (DNA helicase, ATP-dependent, RecQ type), IPR027417 (P-loop containing nucleoside triphosphate hydrolase)
502	Chr5	21349515	21350370	+	Csa5G590130	DNA-binding storekeeper protein-like protein; contains IPR006634 (TRAM/LAG1/CLN8 homology domain)
503	Chr5	21351251	21353808	-	Csa5G590140	Lysine/histidine transporter; contains IPR013057 (Amino acid transporter, transmembrane)
504	Chr5	21355640	21357569	-	Csa5G590150	Pentatricopeptide repeat-containing protein, putative; contains IPR002885 (Pentatricopeptide repeat), IPR011990 (Tetratricopeptide-like helical)
505	Chr5	21359324	21365310	-	Csa5G590160	Multidrug resistance protein ABC transporter family; contains IPR011527 (ABC transporter, transmembrane domain, type 1), IPR027417 (P-loop containing nucleoside triphosphate hydrolase)
506	Chr5	21375629	21377294	+	Csa5G590170	Mitotic spindle assembly checkpoint protein MAD2; contains IPR003511 (DNA-binding HORMA), IPR027097 (Mitotic spindle checkpoint protein Mad2)
507	Chr5	21377742	21377927	+	Csa5G590180	Unknown protein
508	Chr5	21379074	21379454	-	Csa5G590190	Unknown protein
509	Chr5	21379507	21382404	-	Csa5G590200	F-box family protein
510	Chr5	21384523	21388089	-	Csa5G590210	Signal recognition particle 72 kDa protein; contains IPR011990 (Tetratricopeptide-like helical), IPR013699 (Signal recognition particle, SRP72 subunit, RNA-binding), IPR026270 (Signal recognition particle, SRP72 subunit)
511	Chr5	21389915	21391325	-	Csa5G590220	Anthranilate N-benzoyltransferase protein, putative; contains IPR003480 (Transferase), IPR023213 (Chloramphenicol acetyltransferase-like domain)
512	Chr5	21395356	21397058	-	Csa5G590720	Anthranilate N-benzoyltransferase protein, putative; contains IPR003480 (Transferase), IPR023213 (Chloramphenicol acetyltransferase-like domain)
513	Chr5	21401013	21402356	+	Csa5G591720	Small heat shock protein; contains IPR008978 (HSP20-like chaperone)
514	Chr5	21403035	21404731	-	Csa5G591730	RING finger protein; contains IPR013083 (Zinc finger, RING/FYVE/PHD-type)
515	Chr5	21407273	21412816	+	Csa5G591740	Putative receptor protein kinase; contains IPR001611 (Leucine-rich repeat), IPR011009 (Protein kinase-like domain), IPR013320 (Concanavalin A-like lectin/glucanase, subgroup), IPR024788 (Malectin-like carbohydrate-binding domain)
516	Chr5	21415691	21417630	+	Csa5G591750	RING finger protein; contains IPR013083 (Zinc finger, RING/FYVE/PHD-type)
517	Chr5	21420464	21427839	+	Csa5G591760	Myosin-like protein
518	Chr5	21428850	21429705	+	Csa5G591770	Putative nitrate-induced NOI protein; contains IPR008700 (Pathogenic type III effector avirulence factor Avr cleavage site)
519	Chr5	21430805	21436289	+	Csa5G591780	Regulator of G-protein signaling 1; contains IPR016137 (Regulator of G protein signalling superfamily)
520	Chr5	21436718	21438665	+	Csa5G591790	Very-long-chain 3-oxoacyl-CoA reductase-like protein; contains IPR002347 (Glucose/ribitol dehydrogenase)
521	Chr5	21448024	21449339	-	Csa5G592790	PHD finger protein ALFIN-LIKE 2; contains IPR021998 (Protein of unknown function DUF3594)
522	Chr5	21451177	21452244	-	Csa5G592800	Putative uncharacterized protein xy1420; contains IPR013216 (Methyltransferase type 11)
523	Chr5	21454022	21454979	-	Csa5G592810	Photosystem II core complex proteins psbY; contains IPR009388 (Photosystem II PsbY)
524	Chr5	21458054	21459083	-	Csa5G593310	Similarity to RNA binding protein; contains IPR012677 (Nucleotide-binding, alpha-beta plait)
525	Chr5	21460015	21463555	+	Csa5G593320	Regulator of chromosome condensation domain-containing protein; contains IPR009091 (Regulator of chromosome condensation 1/beta-lactamase-inhibitor protein II)
526	Chr5	21464876	21470359	-	Csa5G593330	Actin-related protein 3; contains IPR004000 (Actin-related protein)
527	Chr5	21476425	21483099	+	Csa5G593340	Oxysterol-binding protein, putative; contains IPR000648 (Oxysterol-binding protein), IPR011993 (Pleckstrin homology-like domain)
528	Chr5	21483996	21488792	+	Csa5G593350	D-cysteine desulfhydrase; contains IPR001926 (Tryptophan synthase beta subunit-like PLP-dependent enzymes superfamily)
529	Chr5	21493080	21496182	+	Csa5G593360	Terminal ear1-like 2 protein; contains IPR007201 (RNA recognition motif 2), IPR012677 (Nucleotide-binding, alpha-beta plait)
530	Chr5	21499096	21499356	+	Csa5G593370	ABC transporter B family member
531	Chr5	21499895	21503909	+	Csa5G593380	Lipid A export ATP-binding/permease protein MsbA; contains IPR011527 (ABC transporter, transmembrane domain, type 1), IPR027417 (P-loop containing nucleoside triphosphate hydrolase)
532	Chr5	21508034	21509505	+	Csa5G593390	WD repeat-containing protein-like protein; contains IPR015943 (WD40/YVTN repeat-like-containing domain), IPR020472 (G-protein beta WD-40 repeat)
533	Chr5	21516599	21518941	-	Csa5G593400	Cellulase (Glycosyl hydrolase family 5) protein; contains IPR000772 (Ricin B lectin domain), IPR017853 (Glycoside hydrolase, superfamily)
534	Chr5	21521176	21532208	+	Csa5G593410	Nucleoporin GLE1, putative; contains IPR012476 (GLE1-like)
535	Chr5	21521246	21521503	-	Csa5G593420	Unknown protein
536	Chr5	21531652	21535250	-	Csa5G593430	Copine, putative; contains IPR002035 (von Willebrand factor, type A), IPR010734 (Copine), IPR013083 (Zinc finger, RING/FYVE/PHD-type)
537	Chr5	21542501	21543776	-	Csa5G593440	Cytochrome P450; contains IPR001128 (Cytochrome P450)
538	Chr5	21565100	21565653	+	Csa5G594440	Cytochrome P450, putative; contains IPR001128 (Cytochrome P450)
539	Chr5	21574954	21576067	-	Csa5G594450	Cytochrome P450, putative; contains IPR001128 (Cytochrome P450)
540	Chr5	21579879	21580049	+	Csa5G594460	Unknown protein
541	Chr5	21582676	21583023	-	Csa5G594470	Cytochrome P450; contains IPR001128 (Cytochrome P450)
542	Chr5	21615964	21616969	+	Csa5G597470	Cytochrome P450, putative; contains IPR001128 (Cytochrome P450)
543	Chr5	21620948	21622042	-	Csa5G597480	Late embryogenesis abundant (LEA) hydroxyproline-rich glycoprotein family member
544	Chr5	21624138	21624478	-	Csa5G597490	Unknown protein
545	Chr5	21625370	21626953	-	Csa5G597500	Pentatricopeptide repeat-containing protein, putative; contains IPR002885 (Pentatricopeptide repeat)
546	Chr5	21632267	21636662	+	Csa5G597510	Dual specificity protein phosphatase; contains IPR000340 (Dual specificity phosphatase, catalytic domain), IPR024950 (Dual specificity phosphatase)
547	Chr5	21636727	21641927	-	Csa5G598010	Coilin; contains IPR024822 (Coilin)
548	Chr5	21644923	21650223	+	Csa5G598020	Auxin-independent growth promoter-like protein; contains IPR019378 (GDP-fucose protein O-fucosyltransferase)
549	Chr5	21651095	21653806	+	Csa5G598030	GDSL esterase/lipase; contains IPR001087 (Lipase, GDSL)
550	Chr5	21654433	21658316	+	Csa5G598040	ATP binding protein, putative; contains IPR003594 (Histidine kinase-like ATPase, ATP-binding domain)
551	Chr5	21663520	21668449	+	Csa5G598050	Lysine ketoglutarate reductase trans-splicing related 1; contains IPR007877 (Protein of unknown function DUF707)
552	Chr5	21670745	21671171	+	Csa5G598060	RING-H2 finger protein; contains IPR013083 (Zinc finger, RING/FYVE/PHD-type)
553	Chr5	21672491	21672913	-	Csa5G598070	Unknown protein
554	Chr5	21673516	21676636	-	Csa5G598080	Glycosyl transferase family 17 protein; contains IPR006813 (Glycosyl transferase, family 17)
555	Chr5	21676110	21676292	+	Csa5G598090	Unknown protein
556	Chr5	21700215	21703834	+	Csa5G598100	BTB/POZ domain-containing protein; contains IPR011333 (BTB/POZ fold), IPR027356 (NPH3 domain)
557	Chr5	21722471	21723496	+	Csa5G598600	Ethylene-responsive transcription factor; contains IPR016177 (DNA-binding, integrase-type)
558	Chr5	21728259	21730348	-	Csa5G598610	Leucine-rich repeat-containing protein, putative; contains IPR001611 (Leucine-rich repeat), IPR003591 (Leucine-rich repeat, typical subtype), IPR025875 (Leucine rich repeat 4)
559	Chr5	21737664	21739004	-	Csa5G598620	Unknown protein
560	Chr5	21739153	21739946	-	Csa5G598630	Octicosapeptide/Phox/Bem1p domain-containing protein kinase; contains IPR000270 (Phox/Bem1p)
561	Chr5	21756591	21761279	+	Csa5G598640	Phosphate transporter 2-1; contains IPR001204 (Phosphate transporter)
562	Chr5	21761308	21764509	-	Csa5G598650	UDP-galactose:fucoside alpha-3-galactosyltransferase; contains IPR003388 (Reticulon), IPR005069 (Nucleotide-diphospho-sugar transferase)
563	Chr5	21765474	21765870	-	Csa5G598660	Unknown protein
564	Chr5	21766137	21773150	-	Csa5G598670	Dentin sialophosphoprotein
565	Chr5	21773223	21773429	-	Csa5G598680	Unknown protein
566	Chr5	21774485	21784345	-	Csa5G598690	Lipid A export ATP-binding/permease protein MsbA; contains IPR011527 (ABC transporter, transmembrane domain, type 1), IPR027417 (P-loop containing nucleoside triphosphate hydrolase)
567	Chr5	21784606	21787105	+	Csa5G598700	TPR repeat-containing protein; contains IPR011990 (Tetratricopeptide-like helical)
568	Chr5	21789662	21790501	+	Csa5G598710	60S ribosomal protein L27A; contains IPR021131 (Ribosomal protein L18e/L15P)
569	Chr5	21791893	21801334	-	Csa5G598720	Multidrug resistance protein NorM; contains IPR002528 (Multi antimicrobial extrusion protein)
570	Chr5	21807177	21813608	-	Csa5G598730	Alanine aminotransferase 2; contains IPR015424 (Pyridoxal phosphate-dependent transferase)
571	Chr5	21818880	21819373	-	Csa5G598740	Unknown protein
572	Chr5	21820846	21826513	-	Csa5G598750	Alanine aminotransferase 2; contains IPR015424 (Pyridoxal phosphate-dependent transferase)
573	Chr5	21827771	21832518	+	Csa5G598760	Ribose-phosphate pyrophosphokinase; contains IPR000836 (Phosphoribosyltransferase domain)
574	Chr5	21833309	21840124	-	Csa5G598770	Anthranilate phosphoribosyltransferase, putative; contains IPR000312 (Glycosyl transferase, family 3), IPR017459 (Glycosyl transferase family 3, N-terminal domain)
575	Chr5	21844431	21849216	+	Csa5G598780	Receptor protein kinase, putative; contains IPR011009 (Protein kinase-like domain), IPR013320 (Concanavalin A-like lectin/glucanase, subgroup), IPR018392 (Peptidoglycan-binding lysin domain)
576	Chr5	21850051	21850215	+	Csa5G598790	LysM type receptor kinase
577	Chr5	21851875	21856401	+	Csa5G599290	AP-1 complex subunit mu; contains IPR001392 (Clathrin adaptor, mu subunit)
578	Chr5	21856544	21859803	-	Csa5G599300	Lipase
579	Chr5	21863613	21866388	+	Csa5G599800	Pentatricopeptide repeat-containing protein, putative; contains IPR002885 (Pentatricopeptide repeat), IPR011990 (Tetratricopeptide-like helical)
580	Chr5	21867118	21870905	-	Csa5G599810	Putative carboxyl-terminal proteinase; contains IPR004314 (Domain of unknown function DUF239), IPR025521 (Domain of unknown function DUF4409)
581	Chr5	21883177	21884270	+	Csa5G599820	Heme-binding protein, putative; contains IPR006917 (SOUL haem-binding protein), IPR011256 (Regulatory factor, effector, bacterial)
582	Chr5	21884658	21896731	-	Csa5G599830	Alpha-glucan water dikinase; contains IPR002192 (Pyruvate phosphate dikinase, PEP/pyruvate-binding), IPR013816 (ATP-grasp fold, subdomain 2)
583	Chr5	21898208	21899281	+	Csa5G599840	Unknown protein
584	Chr5	21900658	21902031	+	Csa5G599850	Unknown protein
585	Chr5	21907856	21909024	+	Csa5G599860	High affinity nitrate transporter; contains IPR011701 (Major facilitator superfamily), IPR016196 (Major facilitator superfamily domain, general substrate transporter)
586	Chr5	21911262	21916557	-	Csa5G599870	Polygalacturonase, putative; contains IPR000743 (Glycoside hydrolase, family 28), IPR011050 (Pectin lyase fold/virulence factor)
587	Chr5	21921314	21924062	+	Csa5G600370	Putative receptor protein kinase; contains IPR002902 (Gnk2-homologous domain), IPR011009 (Protein kinase-like domain), IPR013320 (Concanavalin A-like lectin/glucanase, subgroup)
588	Chr5	21924398	21925175	+	Csa5G600380	Putative receptor-like protein kinase; contains IPR011009 (Protein kinase-like domain), IPR021820 (S-locus receptor kinase, C-terminal)
589	Chr5	21925448	21932133	-	Csa5G600390	Knotted-1 homeobox protein; contains IPR005539 (ELK), IPR005540 (KNOX1), IPR005541 (KNOX2), IPR009057 (Homeodomain-like)
590	Chr5	21938369	21938653	+	Csa5G600890	Unknown protein
591	Chr5	21947954	21949542	-	Csa5G600900	F-box/kelch-repeat protein; contains IPR001810 (F-box domain, cyclin-like), IPR015916 (Galactose oxidase, beta-propeller)
592	Chr5	21951664	21954280	+	Csa5G600910	Signal recognition particle receptor subunit beta; contains IPR019009 (Signal recognition particle receptor, beta subunit), IPR024156 (Small GTPase superfamily, ARF type), IPR027417 (P-loop containing nucleoside triphosphate hydrolase)
593	Chr5	21954789	21958586	-	Csa5G600920	CRS2-associated factor 2, chloroplastic; contains IPR001890 (RNA-binding, CRM domain)
594	Chr5	21962889	21964319	+	Csa5G600930	Protein YABBY; contains IPR006780 (YABBY protein)
595	Chr5	21965218	21966260	-	Csa5G600940	DNA-directed RNA polymerase II, subunit n, putative; contains IPR000268 (DNA-directed RNA polymerase, subunit N/Rpb10), IPR009057 (Homeodomain-like), IPR023580 (RNA polymerase subunit RPB10)
596	Chr5	21967112	21969891	+	Csa5G600950	Pyrrolidone-carboxylate peptidase; contains IPR016125 (Peptidase C15, pyroglutamyl peptidase I-like)
597	Chr5	21970791	21973269	+	Csa5G600960	Polygalacturonase; contains IPR000743 (Glycoside hydrolase, family 28), IPR011050 (Pectin lyase fold/virulence factor)
598	Chr5	21973991	21974536	+	Csa5G601460	Unknown protein
599	Chr5	21979302	21982660	+	Csa5G601470	Polygalacturonase; contains IPR000743 (Glycoside hydrolase, family 28), IPR011050 (Pectin lyase fold/virulence factor)
600	Chr5	21985938	21990736	+	Csa5G601480	Naphthoate synthase; contains IPR001753 (Crotonase superfamily), IPR014748 (Crontonase, C-terminal)
601	Chr5	21991970	21994976	+	Csa5G601490	ADP-ribosylation factor; contains IPR005225 (Small GTP-binding protein domain), IPR006689 (Small GTPase superfamily, ARF/SAR type), IPR027417 (P-loop containing nucleoside triphosphate hydrolase)
602	Chr5	21999356	22001122	+	Csa5G601500	Galactinol synthase; contains IPR002495 (Glycosyl transferase, family 8)
603	Chr5	22001891	22005508	+	Csa5G601510	Pantothenate kinase, putative; contains IPR004567 (Type II pantothenate kinase)
604	Chr5	22007083	22008219	+	Csa5G601520	Unknown protein
605	Chr5	22011206	22013944	+	Csa5G601530	Transcription factor, putative; contains IPR011598 (Myc-type, basic helix-loop-helix (bHLH) domain), IPR025610 (Transcription factor MYC/MYB N-terminal)
606	Chr5	22014315	22017564	-	Csa5G601540	Receptor-like-kinase; contains IPR011009 (Protein kinase-like domain)
607	Chr5	22023991	22024912	+	Csa5G601550	At1g70420/F17O7_4; contains IPR012442 (Protein of unknown function DUF1645)
608	Chr5	22030022	22033860	+	Csa5G601560	Carbonic anhydrase; contains IPR001765 (Carbonic anhydrase)
609	Chr5	22032942	22037211	-	Csa5G601570	Alcohol dehydrogenase; contains IPR002085 (Alcohol dehydrogenase superfamily, zinc-type), IPR016040 (NAD(P)-binding domain), IPR020843 (Polyketide synthase, enoylreductase)
610	Chr5	22038324	22041655	+	Csa5G601580	Pre-mRNA splicing factor; contains IPR015943 (WD40/YVTN repeat-like-containing domain), IPR020472 (G-protein beta WD-40 repeat)
611	Chr5	22042611	22052065	-	Csa5G601590	Sentrin-specific protease; contains IPR003653 (Peptidase C48, SUMO/Sentrin/Ubl1)
612	Chr5	22053743	22060113	+	Csa5G601600	RNA-binding protein; contains IPR002483 (PWI domain), IPR012677 (Nucleotide-binding, alpha-beta plait)
613	Chr5	22060448	22062307	-	Csa5G601610	Equilibrative nucleoside transporter 1; contains IPR002259 (Equilibrative nucleoside transporter), IPR016196 (Major facilitator superfamily domain, general substrate transporter)
614	Chr5	22063568	22065681	-	Csa5G601620	U-box domain containing protein; contains IPR013083 (Zinc finger, RING/FYVE/PHD-type), IPR016024 (Armadillo-type fold)
615	Chr5	22069867	22071573	+	Csa5G602120	Xyloglucan endotransglucosylase/hydrolase 5; contains IPR008985 (Concanavalin A-like lectin/glucanases superfamily), IPR016455 (Xyloglucan endotransglucosylase/hydrolase)
616	Chr5	22072661	22075575	-	Csa5G602130	U4/U6 small nuclear ribonucleoprotein Prp31, putative; contains IPR002687 (Nop domain), IPR012976 (NOSIC), IPR019175 (Prp31 C-terminal), IPR027105 (U4/U6 small nuclear ribonucleoprotein Prp31)
617	Chr5	22075767	22076072	-	Csa5G602140	Unknown protein
618	Chr5	22080231	22082940	+	Csa5G602150	Spermidine synthase; contains IPR001045 (Spermidine/spermine synthases family)
619	Chr5	22085205	22088747	-	Csa5G602160	Arginine/serine-rich splicing factor, putative; contains IPR012677 (Nucleotide-binding, alpha-beta plait)
620	Chr5	22098495	22103499	+	Csa5G602170	Probable potassium transport system protein kup; contains IPR003855 (K+ potassium transporter)
621	Chr5	22113062	22118719	+	Csa5G602180	Trehalose-6-phosphate synthase, putative; contains IPR001830 (Glycosyl transferase, family 20), IPR006379 (HAD-superfamily hydrolase, subfamily IIB), IPR023214 (HAD-like domain)
622	Chr5	22120257	22135734	+	Csa5G602190	AP-1 complex subunit gamma-2, putative; contains IPR013041 (Coatomer/clathrin adaptor appendage, Ig-like subdomain), IPR016024 (Armadillo-type fold), IPR017107 (Adaptor protein complex AP-1, gamma subunit)
623	Chr5	22138738	22140106	-	Csa5G602200	Ring finger protein, putative; contains IPR013083 (Zinc finger, RING/FYVE/PHD-type)
624	Chr5	22140377	22140726	+	Csa5G602210	Unknown protein
625	Chr5	22143128	22143602	-	Csa5G602220	Unknown protein
626	Chr5	22150604	22152852	-	Csa5G602230	Basic helix-loop-helix protein, putative; contains IPR025610 (Transcription factor MYC/MYB N-terminal)
627	Chr5	22165381	22168180	+	Csa5G602730	WAT1-related protein; contains IPR000620 (Drug/metabolite transporter)
628	Chr5	22169573	22169982	+	Csa5G602740	Major latex protein, putative; contains IPR000916 (Bet v I domain), IPR023393 (START-like domain)
629	Chr5	22170991	22172040	-	Csa5G602750	Major latex-like protein; contains IPR000916 (Bet v I domain), IPR023393 (START-like domain), IPR024949 (Bet v I type allergen)
630	Chr5	22173209	22174763	-	Csa5G602760	GCN5-related N-acetyltransferase; contains IPR016181 (Acyl-CoA N-acyltransferase)
631	Chr5	22177325	22179104	-	Csa5G603260	Leaf senescence protein-like; contains IPR025846 (PMR5 N-terminal domain), IPR026057 (PC-Esterase)
632	Chr5	22181512	22183596	+	Csa5G603270	LSM12-like protein; contains IPR019181 (Anticodon-binding domain)
633	Chr5	22184351	22188622	+	Csa5G603280	Nucleobase ascorbate transporter; contains IPR006043 (Xanthine/uracil/vitamin C permease)
634	Chr5	22194880	22196091	+	Csa5G603290	T10O24.15, related; contains IPR025322 (Protein of unknown function DUF4228)
635	Chr5	22196087	22197242	-	Csa5G603300	Pentatricopeptide repeat-containing protein
636	Chr5	22201445	22202062	-	Csa5G603310	Unknown protein
637	Chr5	22202496	22204991	-	Csa5G603320	Cyclin d, putative; contains IPR013763 (Cyclin-like)
638	Chr5	22214012	22215808	+	Csa5G603330	Putative thiol-disulfide oxidoreductase DCC; contains IPR007263 (Putative thiol-disulphide oxidoreductase DCC)
639	Chr5	22215811	22216936	-	Csa5G603340	Pentatricopeptide repeat-containing protein
640	Chr5	22217813	22221999	-	Csa5G603350	DNA polymerase lambda; contains IPR022312 (DNA polymerase family X)
641	Chr5	22222262	22228058	+	Csa5G603360	ATP-dependent RNA helicase; contains IPR001650 (Helicase, C-terminal), IPR014001 (Helicase, superfamily 1/2, ATP-binding domain), IPR014014 (RNA helicase, DEAD-box type, Q motif), IPR027417 (P-loop containing nucleoside triphosphate hydrolase)
642	Chr5	22229294	22231847	-	Csa5G603370	IAA-amino acid hydrolase ILR1, putative; contains IPR002933 (Peptidase M20)
643	Chr5	22236982	22237868	-	Csa5G603380	Zinc finger protein; contains IPR007087 (Zinc finger, C2H2)
644	Chr5	22243405	22247700	-	Csa5G603390	Chromosome undetermined scaffold_69, whole genome shotgun sequence
645	Chr5	22248369	22251687	-	Csa5G603400	Zinc finger MYND domain-containing protein 15; contains IPR002893 (Zinc finger, MYND-type)
646	Chr5	22259590	22259883	-	Csa5G603900	Unknown protein
647	Chr5	22259935	22261511	+	Csa5G603910	Response regulator; contains IPR011006 (CheY-like superfamily)
648	Chr5	22267107	22270456	+	Csa5G603920	Formin-like protein; contains IPR003104 (Actin-binding FH2/DRF autoregulatory)
649	Chr5	22268525	22273555	-	Csa5G603930	TPX2 (Targeting protein for Xklp2) protein family
650	Chr5	22278481	22280189	-	Csa5G603940	Glycosyltransferase family GT8 protein; contains IPR002495 (Glycosyl transferase, family 8)
651	Chr5	22285672	22288806	-	Csa5G603950	Pyruvate dehydrogenase E1 component alpha subunit; contains IPR017597 (Pyruvate dehydrogenase (acetyl-transferring) E1 component, alpha subunit, subgroup y)
652	Chr5	22289855	22299613	-	Csa5G603960	Paired amphipathic helix protein Sin3; contains IPR003822 (Paired amphipathic helix), IPR013194 (Histone deacetylase interacting)
653	Chr5	22305555	22307769	+	Csa5G603970	UPF0392 protein RCOM_0530710; contains IPR008166 (Domain of unknown function DUF23)
654	Chr5	22308013	22311241	-	Csa5G603980	CCB4; contains IPR021325 (Protein of unknown function DUF2930)
655	Chr5	22314376	22314709	+	Csa5G603990	Unknown protein
656	Chr5	22316803	22319219	+	Csa5G604000	Putative MYB transcription factor; contains IPR001878 (Zinc finger, CCHC-type), IPR009057 (Homeodomain-like)
657	Chr5	22320324	22323992	+	Csa5G604010	F20P5.28 protein
658	Chr5	22323917	22326241	-	Csa5G604020	Serine/threonine-protein phosphatase; contains IPR004843 (Metallophosphoesterase domain)
659	Chr5	22328313	22329421	-	Csa5G604030	Unknown protein
660	Chr5	22333595	22346326	-	Csa5G604040	Phospholipid-transporting ATPase, putative; contains IPR001757 (Cation-transporting P-type ATPase), IPR023214 (HAD-like domain)
661	Chr5	22346486	22346779	+	Csa5G604050	Unknown protein
662	Chr5	22359647	22362855	+	Csa5G604060	cDNA, clone: J075153F01, full insert sequence; contains IPR009769 (Domain of unknown function DUF1336)
663	Chr5	22362857	22364969	-	Csa5G604070	Putative leucine-rich repeat receptor protein kinase family protein; contains IPR001611 (Leucine-rich repeat), IPR003591 (Leucine-rich repeat, typical subtype), IPR013210 (Leucine-rich repeat-containing N-terminal, type 2), IPR025875 (Leucine rich repeat 4)
664	Chr5	22371745	22374842	+	Csa5G604080	Putative beta-1,3-galactosyltransferase 19; contains IPR002659 (Glycosyl transferase, family 31), IPR008985 (Concanavalin A-like lectin/glucanases superfamily)
665	Chr5	22376754	22381095	+	Csa5G604090	Tetratricopeptide repeat protein; contains IPR011990 (Tetratricopeptide-like helical)
666	Chr5	22381509	22383552	-	Csa5G604100	Putative receptor-like protein kinase; contains IPR011009 (Protein kinase-like domain), IPR013320 (Concanavalin A-like lectin/glucanase, subgroup)
667	Chr5	22388158	22393448	+	Csa5G604110	Actin cross-linking protein; contains IPR007679 (Protein of unknown function DUF569), IPR008999 (Actin cross-linking)
668	Chr5	22392153	22394024	-	Csa5G604120	Pentatricopeptide repeat-containing protein; contains IPR002885 (Pentatricopeptide repeat), IPR011990 (Tetratricopeptide-like helical)
669	Chr5	22395271	22396992	+	Csa5G604130	Actin cross-linking protein; contains IPR007679 (Protein of unknown function DUF569), IPR008999 (Actin cross-linking)
670	Chr5	22402004	22404623	+	Csa5G604140	Chaperone protein dnaJ, putative; contains IPR001623 (DnaJ domain), IPR002939 (Chaperone DnaJ, C-terminal)
671	Chr5	22404222	22405245	-	Csa5G604150	Thioredoxin; contains IPR005746 (Thioredoxin), IPR012336 (Thioredoxin-like fold)
672	Chr5	22408244	22413886	-	Csa5G604160	Gb|AAB61487.1
673	Chr5	22423059	22426547	-	Csa5G604170	Putative peptide/nitrate transporter; contains IPR000109 (Proton-dependent oligopeptide transporter family), IPR016196 (Major facilitator superfamily domain, general substrate transporter)
674	Chr5	22436480	22436958	-	Csa5G604180	Unknown protein
675	Chr5	22437554	22439161	+	Csa5G604190	Pentatricopeptide repeat-containing protein; contains IPR002885 (Pentatricopeptide repeat), IPR011990 (Tetratricopeptide-like helical)
676	Chr5	22440187	22443966	+	Csa5G604200	5'-AMP-activated protein kinase subunit beta-2; contains IPR013783 (Immunoglobulin-like fold), IPR014756 (Immunoglobulin E-set)
677	Chr5	22443907	22446821	-	Csa5G604210	Regulator of chromosome condensation (RCC1)-like protein; contains IPR009091 (Regulator of chromosome condensation 1/beta-lactamase-inhibitor protein II)
678	Chr5	22447451	22448869	-	Csa5G604220	RCC1 and BTB domain-containing protein; contains IPR012677 (Nucleotide-binding, alpha-beta plait)
679	Chr5	22450050	22452296	-	Csa5G604230	Thaumatin-like protein; contains IPR001938 (Thaumatin)
680	Chr5	22455086	22457546	+	Csa5G604240	Small multi-drug export protein; contains IPR009577 (Putative small multi-drug export)
681	Chr5	22455108	22455461	-	Csa5G604250	Unknown protein
682	Chr5	22460304	22461988	-	Csa5G604260	Homeobox-leucine zipper-like protein; contains IPR003106 (Leucine zipper, homeobox-associated), IPR009057 (Homeodomain-like)
683	Chr5	22465807	22466076	+	Csa5G604270	Unknown protein
684	Chr5	22478342	22483667	+	Csa5G604280	Probable peptide/nitrate transporter; contains IPR000109 (Proton-dependent oligopeptide transporter family), IPR016196 (Major facilitator superfamily domain, general substrate transporter)
685	Chr5	22484417	22487305	-	Csa5G604290	Blue-light-activated histidine kinase; contains IPR000014 (PAS domain), IPR000700 (PAS-associated, C-terminal)
686	Chr5	22488577	22496105	+	Csa5G604300	AT3g17900/MEB5_12
687	Chr5	22499358	22499546	-	Csa5G604310	Unknown protein
688	Chr5	22499909	22503597	+	Csa5G604320	Probable receptor-like protein kinase; contains IPR011009 (Protein kinase-like domain)
689	Chr5	22507497	22516303	+	Csa5G604330	Alpha-amylase, putative; contains IPR012850 (Alpha-amylase, C-terminal beta-sheet), IPR013780 (Glycosyl hydrolase, family 13, all-beta), IPR015902 (Glycoside hydrolase, family 13), IPR017853 (Glycoside hydrolase, superfamily)
690	Chr5	22517578	22519559	+	Csa5G604340	Pectate lyase, putative; contains IPR007524 (Pectate lyase, N-terminal), IPR011050 (Pectin lyase fold/virulence factor), IPR018082 (AmbAllergen)
691	Chr5	22521128	22524067	+	Csa5G604350	SNF1-related protein kinase regulatory subunit gamma; contains IPR000644 (Cystathionine beta-synthase, core)
692	Chr5	22526252	22530022	+	Csa5G604360	Ubiquitin-conjugating enzyme; contains IPR016135 (Ubiquitin-conjugating enzyme/RWD-like)
693	Chr5	22530229	22530473	-	Csa5G604370	Unknown protein
694	Chr5	22532175	22536380	+	Csa5G604380	Ubiquitin-conjugating enzyme; contains IPR016135 (Ubiquitin-conjugating enzyme/RWD-like), IPR023313 (Ubiquitin-conjugating enzyme, active site)
695	Chr5	22535656	22538903	-	Csa5G604390	Putative receptor-like protein kinase; contains IPR011009 (Protein kinase-like domain)
696	Chr5	22547072	22550374	+	Csa5G604400	UDP-galactose transporter, putative; contains IPR013657 (UAA transporter)
697	Chr5	22552113	22557101	-	Csa5G604410	Myb-related protein-like; contains IPR009057 (Homeodomain-like)
698	Chr5	22576464	22577421	-	Csa5G604910	Putative ribonuclease P; contains IPR001395 (Aldo/keto reductase), IPR005182 (Bacterial PH domain)
699	Chr5	22581272	22583185	-	Csa5G604920	Homeobox-leucine zipper protein; contains IPR003106 (Leucine zipper, homeobox-associated), IPR009057 (Homeodomain-like)
700	Chr5	22590504	22593710	-	Csa5G604930	RNA recognition motif containing protein; contains IPR012677 (Nucleotide-binding, alpha-beta plait)
701	Chr5	22597593	22599353	-	Csa5G604940	DNA-binding protein-like; contains IPR011598 (Myc-type, basic helix-loop-helix (bHLH) domain)
702	Chr5	22618091	22619991	+	Csa5G604950	Kelch repeat-containing F-box family protein; contains IPR015916 (Galactose oxidase, beta-propeller)
703	Chr5	22634536	22634900	+	Csa5G604960	Unknown protein
704	Chr5	22637272	22640338	-	Csa5G604970	Singapore isolate B (sub-type 7) whole genome shotgun sequence assembly, scaffold_0
705	Chr5	22642543	22644673	-	Csa5G604980	40S ribosomal protein S9, putative; contains IPR001912 (Ribosomal protein S4/S9, N-terminal), IPR022801 (Ribosomal protein S4/S9)
706	Chr5	22645540	22647143	-	Csa5G604990	Protein HVA22, putative; contains IPR004345 (TB2/DP1/HVA22-related protein)
707	Chr5	22648606	22650181	-	Csa5G605000	Transcription factor, putative; contains IPR005333 (Transcription factor, TCP)
708	Chr5	22658733	22662800	-	Csa5G605010	Ran guanine nucleotide release factor; contains IPR007681 (Ran-interacting Mog1 protein)
709	Chr5	22663136	22666005	+	Csa5G605020	Sur2 hydroxylase/desaturase, putative; contains IPR006694 (Fatty acid hydroxylase)
710	Chr5	22668266	22669666	-	Csa5G605030	Putative phytochrome kinase substrate
711	Chr5	22673710	22677163	+	Csa5G605040	CAAX amino terminal protease family protein, putative; contains IPR003675 (CAAX amino terminal protease)
712	Chr5	22680595	22682034	+	Csa5G605050	NAC domain-containing protein, putative; contains IPR003441 (No apical meristem (NAM) protein)
713	Chr5	22683420	22683946	+	Csa5G605060	Glutathione S-transferase; contains IPR010987 (Glutathione S-transferase, C-terminal-like)
714	Chr5	22684506	22686795	-	Csa5G605070	60S ribosomal protein L34, putative; contains IPR008195 (Ribosomal protein L34Ae), IPR012870 (Protein of unknown function DUF1666)
715	Chr5	22688437	22689388	-	Csa5G605080	Zinc finger-homeodomain protein 1; contains IPR006456 (ZF-HD homeobox protein, Cys/His-rich dimerisation domain), IPR009057 (Homeodomain-like)
716	Chr5	22692770	22696115	-	Csa5G605090	E3 ubiquitin-protein ligase MARCH3; contains IPR011016 (Zinc finger, RING-CH-type), IPR013083 (Zinc finger, RING/FYVE/PHD-type), IPR022143 (Protein of unknown function DUF3675)
717	Chr5	22697176	22698992	+	Csa5G605100	Alpha-1,4-glucan-protein synthase
718	Chr5	22699129	22700190	+	Csa5G605110	Probable UDP-arabinopyranose mutase 5; contains IPR004901 (Reversibly glycosylated polypeptide family)
719	Chr5	22700940	22701182	-	Csa5G605120	Unknown protein
720	Chr5	22701848	22703363	+	Csa5G605130	Amino acid transporter; contains IPR013057 (Amino acid transporter, transmembrane)
721	Chr5	22704258	22707017	+	Csa5G605140	Ribonuclease NW; contains IPR001568 (Ribonuclease T2-like)
722	Chr5	22708425	22709382	+	Csa5G605150	S-like ribonuclease; contains IPR001568 (Ribonuclease T2-like)
723	Chr5	22709904	22711915	+	Csa5G605160	Pentatricopeptide repeat-containing protein; contains IPR002885 (Pentatricopeptide repeat), IPR011990 (Tetratricopeptide-like helical)
724	Chr5	22715158	22716675	+	Csa5G605170	Beta-1,3-galactosyltransferase; contains IPR002659 (Glycosyl transferase, family 31), IPR008985 (Concanavalin A-like lectin/glucanases superfamily)
725	Chr5	22719194	22721676	+	Csa5G605180	Beta-1,3-galactosyltransferase; contains IPR002659 (Glycosyl transferase, family 31), IPR008985 (Concanavalin A-like lectin/glucanases superfamily)
726	Chr5	22721688	22722918	-	Csa5G605190	50S ribosomal protein L18; contains IPR005484 (Ribosomal protein L18/L5)
727	Chr5	22722972	22723408	-	Csa5G605200	Unknown protein
728	Chr5	22725592	22726438	+	Csa5G605210	RING finger protein; contains IPR013083 (Zinc finger, RING/FYVE/PHD-type)
729	Chr5	22726803	22727220	-	Csa5G605220	Unknown protein
730	Chr5	22734165	22735999	+	Csa5G605720	Dof zinc finger protein; contains IPR003851 (Zinc finger, Dof-type)
731	Chr5	22738920	22741297	-	Csa5G605730	MYB-family transcription factor, putative; contains IPR009057 (Homeodomain-like)
732	Chr5	22746046	22749984	-	Csa5G605740	Putative mitochondrial transcription termination factor family protein; contains IPR003690 (Mitochodrial transcription termination factor-related)
733	Chr5	22750300	22754135	+	Csa5G605750	Mads box protein, putative
734	Chr5	22754751	22756357	-	Csa5G605760	Expansin 3; contains IPR007118 (Expansin/Lol pI), IPR014733 (Barwin-like endoglucanase)
735	Chr5	22768441	22772304	-	Csa5G606260	Putative mandelonitrile lyase, related; contains IPR013083 (Zinc finger, RING/FYVE/PHD-type)
736	Chr5	22773216	22776253	-	Csa5G606270	Ubiquinone/menaquinone biosynthesis methyltransferase ubiE; contains IPR013216 (Methyltransferase type 11)
737	Chr5	22776604	22778881	-	Csa5G606280	Ubiquinone/menaquinone biosynthesis methyltransferase ubiE; contains IPR013216 (Methyltransferase type 11)
738	Chr5	22779167	22782316	-	Csa5G606290	Negatively light-regulated protein; contains IPR006760 (Endosulphine)
739	Chr5	22783438	22784264	+	Csa5G606300	Casparian strip membrane protein 1; contains IPR006702 (Uncharacterised protein family UPF0497, trans-membrane plant)
740	Chr5	22787265	22788704	-	Csa5G606310	NAC domain-containing protein, putative; contains IPR003441 (No apical meristem (NAM) protein)
741	Chr5	22792429	22794356	-	Csa5G606320	SET domain protein; contains IPR001214 (SET domain), IPR011990 (Tetratricopeptide-like helical)
742	Chr5	22795120	22796872	+	Csa5G606330	Mitochondrial carrier protein; contains IPR002030 (Mitochondrial brown fat uncoupling protein), IPR023395 (Mitochondrial carrier domain)
743	Chr5	22797595	22799995	-	Csa5G606340	Unknown protein
744	Chr5	22800674	22803441	-	Csa5G606350	Alpha-1,2-fucosyltransferase; contains IPR004938 (Xyloglucan fucosyltransferase)
745	Chr5	22805337	22807493	+	Csa5G606360	Ribosomal protein L32; contains IPR002677 (Ribosomal protein L32p), IPR011332 (Ribosomal protein, zinc-binding domain)
746	Chr5	22808766	22813733	+	Csa5G606370	Phosphate transporter PHO1 homolog 10; contains IPR004331 (SPX, N-terminal), IPR004342 (EXS, C-terminal)
747	Chr5	22814652	22815761	+	Csa5G606380	GCK domain-containing protein; contains IPR012891 (GCK)
748	Chr5	22817450	22822995	-	Csa5G606390	Xenotropic and polytropic retrovirus receptor-like protein; contains IPR004331 (SPX, N-terminal), IPR004342 (EXS, C-terminal)
749	Chr5	22830952	22836466	-	Csa5G606400	Putative axi 1 protein; contains IPR019378 (GDP-fucose protein O-fucosyltransferase)
750	Chr5	22839278	22844991	-	Csa5G606410	Protein kinase, putative; contains IPR011009 (Protein kinase-like domain), IPR016253 (Integrin-linked protein kinase)
751	Chr5	22846868	22853705	+	Csa5G606420	Early-responsive to dehydration stress-related protein; contains IPR003864 (Domain of unknown function DUF221)
752	Chr5	22853799	22856448	+	Csa5G606430	Unknown protein
753	Chr5	22862133	22865818	+	Csa5G606440	Protein argonaute; contains IPR003100 (Argonaute/Dicer protein, PAZ), IPR012337 (Ribonuclease H-like domain), IPR014811 (Domain of unknown function DUF1785)
754	Chr5	22870693	22872260	-	Csa5G606450	ATP synthase subunit beta
755	Chr5	22873843	22878963	-	Csa5G606460	Palmitoyltransferase; contains IPR001594 (Zinc finger, DHHC-type, palmitoyltransferase)
756	Chr5	22883182	22886390	-	Csa5G606470	WRKY transcription factor 2-4; contains IPR003657 (DNA-binding WRKY)
757	Chr5	22888166	22890515	-	Csa5G606480	Eukaryotic translation initiation factor 5A; contains IPR001884 (Translation elongation factor IF5A)
758	Chr5	22892248	22893877	-	Csa5G606490	Cell division topological specificity factor; contains IPR005527 (Septum formation topological specificity factor MinE)
759	Chr5	22895062	22897315	-	Csa5G606500	Putative uncharacterized protein RAF9-1; contains IPR007493 (Protein of unknown function DUF538)
760	Chr5	22907527	22907920	-	Csa5G606510	Unknown protein
761	Chr5	22912588	22917117	+	Csa5G606520	Probable cyclin-dependent serine/threonine-protein kinase DDB_G0292550; contains IPR008581 (Protein of unknown function DUF863, plant)
762	Chr5	22919325	22921367	-	Csa5G606530	UDP-glycosyltransferase-like protein; contains IPR002213 (UDP-glucuronosyl/UDP-glucosyltransferase)
763	Chr5	22922634	22925069	-	Csa5G606540	Remorin family protein; contains IPR005516 (Remorin, C-terminal)
764	Chr5	22922792	22923223	+	Csa5G606550	Low-temperature inducible
765	Chr5	22925663	22927933	-	Csa5G606560	Heparanase, putative; contains IPR005199 (Glycoside hydrolase, family 79)
766	Chr5	22929508	22933193	-	Csa5G606570	Leucine-rich repeat receptor protein kinase; contains IPR003591 (Leucine-rich repeat, typical subtype), IPR013210 (Leucine-rich repeat-containing N-terminal, type 2), IPR025875 (Leucine rich repeat 4)
767	Chr5	22935306	22935653	+	Csa5G606580	CLAVATA3/ESR (CLE)-related protein 9
768	Chr5	22936441	22938774	-	Csa5G606590	Synaptosomal associated protein, putative; contains IPR000727 (Target SNARE coiled-coil domain)
769	Chr5	22941744	22947902	+	Csa5G606600	Phosphorylase; contains IPR000811 (Glycosyl transferase, family 35)
770	Chr5	22948468	22949905	-	Csa5G606610	Zinc finger family protein; contains IPR013087 (Zinc finger C2H2-type/integrase DNA-binding domain)
771	Chr5	22955748	22961035	+	Csa5G606620	Methyltransferase; contains IPR004159 (Putative S-adenosyl-L-methionine-dependent methyltransferase)
772	Chr5	22963001	22965297	+	Csa5G606630	14-3-3-like protein GF14 Epsilon; contains IPR000308 (14-3-3 protein), IPR023409 (14-3-3 protein, conserved site), IPR023410 (14-3-3 domain)
773	Chr5	22967413	22969544	-	Csa5G606640	Unknown protein; contains IPR012423 (Chromatin modification-related protein EAF7)
774	Chr5	22971042	22975090	+	Csa5G606650	Glucose-6-phosphate/phosphate translocator-like protein; contains IPR004696 (Tpt phosphate/phosphoenolpyruvate translocator), IPR004853 (Domain of unknown function DUF250)
775	Chr5	22978516	22980428	+	Csa5G606660	Glucan endo-1,3-beta-glucosidase-like protein; contains IPR012946 (X8)
776	Chr5	22982289	22985141	+	Csa5G606670	Ureide permease, putative; contains IPR009834 (Ureide permease)
777	Chr5	22985928	22989553	+	Csa5G606680	Ureide permease, putative; contains IPR009834 (Ureide permease)
778	Chr5	22994651	22997307	+	Csa5G606690	Pentatricopeptide repeat-containing protein, putative; contains IPR002885 (Pentatricopeptide repeat)
779	Chr5	22998692	22998932	+	Csa5G606700	Unknown protein
780	Chr5	22999403	23000233	+	Csa5G606710	Gb|AAF14825.1
781	Chr5	23000566	23001494	+	Csa5G606720	Unknown protein
782	Chr5	23002107	23005128	-	Csa5G606730	Ninja-family protein 8; contains IPR012463 (Protein of unknown function DUF1675)
783	Chr5	23010105	23016283	+	Csa5G606740	Asparagine synthetase domain-containing protein; contains IPR000583 (Class II glutamine amidotransferase domain), IPR014729 (Rossmann-like alpha/beta/alpha sandwich fold)
784	Chr5	23017230	23023333	+	Csa5G606750	AAA family ATPase, CDC48 subfamily; contains IPR027417 (P-loop containing nucleoside triphosphate hydrolase)
785	Chr5	23023765	23026040	+	Csa5G606760	Ribosome maturation factor rimP; contains IPR003728 (Ribosome maturation factor RimP)
786	Chr5	23033296	23036694	+	Csa5G606770	6-phosphogluconolactonase, putative; contains IPR006148 (Glucosamine/galactosamine-6-phosphate isomerase)
787	Chr5	23041709	23043722	+	Csa5G606780	Protein CRABS CLAW, putative; contains IPR006780 (YABBY protein)
788	Chr5	23048000	23048849	-	Csa5G606790	At1g69160/F4N2_9
789	Chr5	23057247	23058492	+	Csa5G606800	Universal stress protein family protein; contains IPR014729 (Rossmann-like alpha/beta/alpha sandwich fold)
790	Chr5	23058796	23059610	-	Csa5G606810	Unknown protein
791	Chr5	23062197	23064473	+	Csa5G606820	Cytochrome P450; contains IPR001128 (Cytochrome P450)
792	Chr5	23064501	23066668	+	Csa5G606830	Cytochrome P450; contains IPR001128 (Cytochrome P450)
793	Chr5	23068560	23070061	+	Csa5G606840	Cytochrome P450; contains IPR001128 (Cytochrome P450)
794	Chr5	23077181	23081184	+	Csa5G606850	18S pre-ribosomal assembly protein gar2-related protein
795	Chr5	23081323	23082880	+	Csa5G606860	Unknown protein
796	Chr5	23084157	23087330	+	Csa5G606870	BSD domain-containing protein; contains IPR005607 (BSD)
797	Chr5	23088044	23093781	+	Csa5G606880	Putative protease; contains IPR002470 (Peptidase S9A, prolyl oligopeptidase)
798	Chr5	23092854	23093497	-	Csa5G606890	Unknown protein
799	Chr5	23098164	23099581	+	Csa5G606900	Unknown protein
800	Chr5	23099830	23101767	+	Csa5G606910	Phosphatidylinositol 4-kinase; contains IPR000403 (Phosphatidylinositol 3-/4-kinase, catalytic domain)
801	Chr5	23104764	23106700	-	Csa5G606920	DNA-3-methyladenine glycosylase, putative; contains IPR005019 (Methyladenine glycosylase)
802	Chr5	23109104	23117272	+	Csa5G607420	DNA-directed RNA polymerase; contains IPR002092 (DNA-directed RNA polymerase, phage-type), IPR024075 (DNA-directed RNA polymerase, helix hairpin domain)
803	Chr5	23119440	23121239	+	Csa5G607430	Putative U-box domain-containing protein 42; contains IPR013083 (Zinc finger, RING/FYVE/PHD-type), IPR016024 (Armadillo-type fold)
804	Chr5	23122314	23124421	+	Csa5G607440	Putative armadillo/beta-catenin repeat related protein; contains IPR016024 (Armadillo-type fold)
805	Chr5	23125790	23127962	+	Csa5G607450	Prostamide/prostaglandin F synthase
806	Chr5	23128830	23130542	-	Csa5G607460	Pentatricopeptide repeat-containing protein; contains IPR002885 (Pentatricopeptide repeat)
807	Chr5	23131971	23135990	-	Csa5G607470	Transcription factor, putative; contains IPR011598 (Myc-type, basic helix-loop-helix (bHLH) domain)
808	Chr5	23146804	23147557	+	Csa5G607970	Unknown protein
809	Chr5	23148394	23164984	-	Csa5G607980	2-succinyl-5-enolpyruvyl-6-hydroxy-3-cyclohexene-1- carboxylate synthase; contains IPR004433 (Menaquinone biosynthesis protein MenD), IPR010196 (O-succinylbenzoic acid (OSB) synthetase), IPR011766 (Thiamine pyrophosphate enzyme, C-terminal TPP-binding), IPR013342 (Mandelate racemase/muconate lactonizing enzyme, C-terminal)
810	Chr5	23165640	23170572	-	Csa5G607990	60 kDa chaperonin; contains IPR002423 (Chaperonin Cpn60/TCP-1), IPR027409 (GroEL-like apical domain), IPR027413 (GroEL-like equatorial domain)
811	Chr5	23174139	23176397	-	Csa5G608000	BZip transcription factor; contains IPR004827 (Basic-leucine zipper domain)
812	Chr5	23184392	23185884	-	Csa5G608010	N-acetyltransferase, putative; contains IPR016181 (Acyl-CoA N-acyltransferase)
813	Chr5	23187295	23190256	+	Csa5G608020	Putative peroxidase 49; contains IPR010255 (Haem peroxidase)
814	Chr5	23193797	23201990	+	Csa5G608030	Putative uridine kinase; contains IPR000764 (Uridine kinase), IPR023577 (CYTH-like domain), IPR027417 (P-loop containing nucleoside triphosphate hydrolase)
815	Chr5	23202862	23205213	+	Csa5G608040	F-box/FBD/LRR-repeat protein; contains IPR001810 (F-box domain, cyclin-like), IPR006566 (FBD)
816	Chr5	23204823	23208738	-	Csa5G608050	Receptor-like kinase; contains IPR011009 (Protein kinase-like domain), IPR013210 (Leucine-rich repeat-containing N-terminal, type 2), IPR013320 (Concanavalin A-like lectin/glucanase, subgroup)
817	Chr5	23215550	23220786	+	Csa5G608060	Ethanolaminephosphotransferase; contains IPR000462 (CDP-alcohol phosphatidyltransferase)
818	Chr5	23223689	23225320	+	Csa5G608070	Acylamino-acid-releasing enzyme
819	Chr5	23226590	23228370	+	Csa5G608080	F13B4.3 protein; contains IPR010683 (Protein of unknown function DUF1262)
820	Chr5	23229088	23230510	+	Csa5G608090	F13B4.3 protein; contains IPR010683 (Protein of unknown function DUF1262)
821	Chr5	23231392	23232763	+	Csa5G608100	F13B4.3 protein; contains IPR010683 (Protein of unknown function DUF1262)
822	Chr5	23234561	23235373	+	Csa5G608110	F13B4.3 protein
823	Chr5	23236101	23237424	+	Csa5G608120	F13B4.1 protein; contains IPR010683 (Protein of unknown function DUF1262)
824	Chr5	23238378	23251671	+	Csa5G608130	Importin, putative; contains IPR016024 (Armadillo-type fold)
825	Chr5	23256503	23260770	+	Csa5G608140	Putative receptor protein kinase; contains IPR011009 (Protein kinase-like domain)
826	Chr5	23262125	23263155	+	Csa5G608150	Calmodulin, putative; contains IPR011992 (EF-hand-like domain)
827	Chr5	23264269	23271333	-	Csa5G608160	Phospholipid-transporting ATPase, putative; contains IPR001757 (Cation-transporting P-type ATPase), IPR023214 (HAD-like domain)
828	Chr5	23280797	23285725	+	Csa5G608170	Putative deaminase; contains IPR016193 (Cytidine deaminase-like)
829	Chr5	23285619	23287306	-	Csa5G608180	DNL zinc finger family protein; contains IPR007853 (Zinc finger, DNL-type), IPR024158 (Mitochondrial import protein TIM15)
830	Chr5	23288351	23293179	-	Csa5G608190	Pho1-like protein; contains IPR004331 (SPX, N-terminal), IPR004342 (EXS, C-terminal)
831	Chr5	23305275	23310510	+	Csa5G608200	Esterase/lipase/thioesterase family protein; contains IPR013094 (Alpha/beta hydrolase fold-3), IPR019826 (Carboxylesterase type B, active site)
832	Chr5	23312518	23313171	+	Csa5G608210	Nudix hydrolase; contains IPR015797 (NUDIX hydrolase domain-like)
833	Chr5	23316242	23317145	+	Csa5G608220	Plant-specific domain TIGR01570 family protein; contains IPR006460 (Protein of unknown function DUF617, plant)
834	Chr5	23319969	23320485	-	Csa5G608230	Protein IDA
835	Chr5	23326138	23328205	-	Csa5G608240	Leucine-rich repeat receptor-like protein kinase; contains IPR001611 (Leucine-rich repeat), IPR003591 (Leucine-rich repeat, typical subtype)
836	Chr5	23334703	23340299	+	Csa5G608250	LSM14-like protein; contains IPR010920 (Like-Sm (LSM) domain), IPR019050 (FDF domain), IPR025761 (FFD box), IPR025762 (DFDF domain)
837	Chr5	23340897	23342934	+	Csa5G608260	Cytochrome B561 family protein; contains IPR004877 (Cytochrome b561, eukaryote)
838	Chr5	23343636	23348323	+	Csa5G608270	S-layer domain-containing protein (Precursor)
839	Chr5	23349170	23355778	+	Csa5G608280	Protein CHUP1
840	Chr5	23355999	23358662	-	Csa5G608290	Anion-transporting ATPase; contains IPR016300 (Arsenical pump ATPase, ArsA/GET3), IPR025723 (Anion-transporting ATPase-like domain), IPR027417 (P-loop containing nucleoside triphosphate hydrolase)
841	Chr5	23359098	23362553	+	Csa5G608300	Coiled-coil domain-containing protein; contains IPR007590 (CWC16 protein)
842	Chr5	23362599	23362866	+	Csa5G608310	Unknown protein
843	Chr5	23366150	23368300	-	Csa5G608320	Transcription factor CYCLOIDEA; contains IPR005333 (Transcription factor, TCP)
844	Chr5	23378778	23381248	+	Csa5G608330	DNA binding protein, putative; contains IPR011598 (Myc-type, basic helix-loop-helix (bHLH) domain)
845	Chr5	23382963	23388936	-	Csa5G608340	Gc-rich sequence DNA-binding factor, putative; contains IPR012890 (GC-rich sequence DNA-binding factor)
846	Chr5	23389352	23393449	+	Csa5G608350	NAC domain protein,; contains IPR003441 (No apical meristem (NAM) protein)
847	Chr5	23398897	23399138	-	Csa5G608360	Unknown protein; contains IPR012552 (DVL)
848	Chr5	23407780	23409426	-	Csa5G608370	Glycosyltransferase family GT8; contains IPR002495 (Glycosyl transferase, family 8)
849	Chr5	23421929	23423050	+	Csa5G608380	AP2 domain-containing transcription factor; contains IPR015300 (DNA-binding pseudobarrel domain), IPR016177 (DNA-binding, integrase-type)
850	Chr5	23427390	23429128	+	Csa5G608390	Myb-like transcription factor-like protein; contains IPR009057 (Homeodomain-like)
851	Chr5	23434803	23439494	-	Csa5G608400	Putative Zn-dependent hydrolase of beta-lactamase fold protein; contains IPR001279 (Beta-lactamase-like)
852	Chr5	23440148	23443510	-	Csa5G608410	Programmed cell death 6 interacting protein; contains IPR004328 (BRO1 domain)
853	Chr5	23444906	23454650	+	Csa5G608420	Mediator of RNA polymerase II transcription subunit 25; contains IPR021419 (Mediator complex, subunit Med25, von Willebrand factor type A)
854	Chr5	23457956	23462458	+	Csa5G608430	Lysine/histidine transporter; contains IPR013057 (Amino acid transporter, transmembrane)
855	Chr5	23464241	23466629	+	Csa5G608440	ATP-dependent Clp protease adapter protein clpS; contains IPR014719 (Ribosomal protein L7/L12, C-terminal/adaptor protein ClpS-like), IPR022935 (ATP-dependent Clp protease adaptor protein ClpS)
856	Chr5	23468483	23470464	+	Csa5G608450	Aspartic proteinase nepenthesin-1, putative; contains IPR001461 (Peptidase A1), IPR021109 (Aspartic peptidase)
857	Chr5	23472594	23475449	+	Csa5G608460	Choline transporter-like protein 5-A; contains IPR007603 (Choline transporter-like)
858	Chr5	23475735	23476475	-	Csa5G608470	Unknown protein
859	Chr5	23477838	23478044	-	Csa5G608480	Unknown protein
860	Chr5	23482923	23483725	+	Csa5G608490	Unknown protein
