# Supplementary material for: Comparative proteomic analysis of cucumber powdery mildew resistance between a single-segment substitution line and its recurrent parent
Source: Hortic Res. 2019 Oct 15;6:115. doi: 10.1038/s41438-019-0198-3 (PMC6804742; doi:10.1038/s41438-019-0198-3)
Supplement: Supplementary file 2 — Table S2 [file 41438_2019_198_MOESM2_ESM.xls]

## Sheet: Table S2
Table S2 Functional annotation of differentially regulated proteins identified by iTRAQ in D8 leaves at 48 h after powdery mildew (PM) inoculation. Peptides of non-inoculated D8 (NID) were labeled with iTRAQ tags 113 and 114; peptides of PM-inoculated D8 (ID) were labeled with iTRAQ tags 115 and 116. F_C: fold change. P_Val: p-value.
#	Protein_ID	Functional annotation	Peptides(95%)	F_C 115:113	P_Val 115:113	F_C 116:113	P_Val 116:113	F_C 115:114	P_Val 115:114	F_C 116:114	P_Val 116:114	Mean_ratio F_C	SD	UP/DOWN	N	Unused	Total	% Cov	RNA-seq F_C ID_vs_NID	P_Val
1	Csa5G623870.1	aspartic proteinase nepenthesin-1-like	13	0.1542	0.009	0.1086	0.0103	0.1406	0.0057	0.1028	0.0059	0.12655	0.0248206	DOWN	312	20.62	20.71	31.9	1.1196	0.838851
2	Csa5G649850.1	40S ribosomal protein S9-2-like	8	0.1459	0.0062	0.1854	0.0108	0.1432	0.0166	0.1871	0.0277	0.1654	0.0241107	DOWN	631	13.39	13.52	27.9	1.11324	0.179544
3	Csa1G542510.1	protein PHLOEM PROTEIN 2-LIKE A1-like	13	0.1644	0	0.1888	0	0.1419	0	0.169	0	0.166025	0.0192545	DOWN	204	24.86	24.9	70.2	0.680023	1.74e-09
4	Csa3G078800.1	thiamine thiazole synthase,	21	0.1343	0.0002	0.1754	0.0003	0.1528	0.0002	0.2051	0.0003	0.1669	0.0305126	DOWN	328	20.14	20.15	49	2.04822	0.01758
5	Csa7G056500.1	protein PHLOEM PROTEIN 2-LIKE A1-like	7	0.1459	0.0038	0.2559	0.0013	0.1419	0.0038	0.2443	0.0013	0.197	0.0615189	DOWN	960	9.84	10.23	39.1	0.695184	1.81e-12
6	Csa6G448730.1	threonine dehydratase biosynthetic	20	0.2228	0	0.1472	0	0.2606	0	0.182	0	0.20315	0.0492082	DOWN	75	35.5	35.62	50.3	1.60651	0.383392
7	Csa1G132680.1	histone H2B-like	9	0.2965	0.0033	0.1854	0.0023	0.2582	0.0039	0.16	0.0011	0.225025	0.0632657	DOWN	1152	7.99	8.09	47.2	1.20795	1
8	Csa7G067370.1	uncharacterized protein LOC101232343	5	0.2032	0.0076	0.3945	0.0022	0.2148	0.0011	0.4207	0.0012	0.3083	0.115257	DOWN	863	10.66	10.72	53.7	1.98264	3.67e-06
9	Csa3G183360.1	mediator of RNA polymerase II transcription subunit 36a-like	7	0.2208	0.0061	0.4207	0.0452	0.2148	0.0062	0.3908	0.0461	0.311775	0.109225	DOWN	566	14.59	14.68	51.8	1.27249	0.305256
10	Csa3G727930.1	50S ribosomal protein L17	8	0.3436	0.0046	0.3837	0.0018	0.4786	0.0031	0.5248	0.0027	0.432675	0.0835245	DOWN	1039	8.93	8.99	29.1	1.20801	0.202566
11	Csa3G126810.1	pectinesterase 2-like	6	0.4055	0.0229	0.5702	0.1017	0.3467	0.0095	0.492	0.0382	0.4536	0.0979989	DOWN	849	10.78	11.15	20.8	0.805165	0.773511
12	Csa5G630800.1	quinone oxidoreductase-like protein At1g23740,	7	1.5276	0.0459	1.6293	0.0204	1.5704	0.0103	1.6904	0.0141	1.60442	0.0708761	UP	753	11.92	16.76	43.4	1.25318	0.617822
13	Csa5G182730.1	ribulose bisphosphate carboxylase/oxygenase activase 1	53	1.2942	0.0003	2.0324	0.0004	1.2474	0.0027	1.977	0.004	1.63775	0.42475	UP	26	47.53	47.53	61.4	0.770639	2.68e-18
14	Csa3G734910.1	arginine biosynthesis bifunctional protein ArgJ	11	1.5704	0.0107	1.803	0.0085	1.4997	0.0599	1.7539	0.0476	1.65675	0.144854	UP	262	22.23	22.24	33.3	1.22505	1
15	Csa3G778410.1	2-Cys peroxiredoxin BAS1-like	10	1.8535	0.0018	1.7539	0.006	1.5996	0.0046	1.4997	0.0159	1.67667	0.157577	UP	497	15.72	15.8	52.8	0.93743	0.372392
16	Csa3G687730.1	50S ribosomal protein L1	15	1.5276	0.0353	1.3183	0.0597	2.1478	0.0131	1.8535	0.0222	1.7118	0.364667	UP	156	27.83	27.98	50.6	0.583112	0.000711274
17	Csa7G431350.1	uncharacterized protein LOC101231909	16	1.6749	0.0049	1.4723	0.0088	1.977	0.0029	1.8197	0.0053	1.73598	0.214754	UP	182	26.33	26.37	62.3	0.824758	0.510302
18	Csa6G093090.1	peptidyl-prolyl cis-trans isomerase CYP20-2	9	1.6749	0.0234	1.7378	0.0492	1.803	0.0147	1.8707	0.0304	1.7716	0.0842617	UP	564	14.63	14.89	36	1.15819	0.399574
19	Csa4G154320.1	polygalacturonase-inhibiting protein 1	10	1.8197	0.0034	1.9055	0.0015	1.6444	0.0055	1.7219	0.0039	1.77287	0.113851	UP	429	16.89	17.02	37.2	51.3163	0.000977803
20	Csa3G153200.1	phosphopantetheine adenylyltransferase-like	6	1.6444	0.1242	1.6749	0.0314	1.9953	0.0162	2.0324	0.0101	1.83675	0.205435	UP	759	11.85	12.06	73.6	1.01229	1
21	Csa5G602750.1	MLP-like protein 423-like	9	1.8365	0.01	1.803	0.0695	1.888	0.005	1.8707	0.0267	1.84955	0.0376958	UP	520	15.34	15.46	79.4	1.80032	6.64e-05
22	Csa6G523470.1	peroxisomal (S)-2-hydroxy-acid oxidase GLO1-like	26	1.7865	0	1.8197	0.0004	1.9588	0.0001	2.0324	0.0008	1.89935	0.115925	UP	88	33.85	33.91	70.6	0.740177	3.61e-08
23	Csa4G063440.1	Oxygen-evolving enhancer protein 2	27	1.4723	0.0022	2.1677	0.0009	1.5996	0.0007	2.3988	0.0003	1.9096	0.444696	UP	125	30.32	30.36	60.5	0.721031	2.49e-07
24	Csa4G296130.1	uncharacterized protein At2g37660,	9	1.9953	0.0042	1.803	0.0205	2.0324	0.0057	1.8535	0.0236	1.92105	0.110168	UP	511	15.51	15.54	47.6	1.11628	0.554717
25	Csa2G006840.1	thylakoid lumenal 16.5 kDa protein	10	1.977	0.0156	1.7701	0.0427	2.0893	0.0197	1.888	0.055	1.9311	0.135293	UP	748	12	12	36.6	0.75961	0.0113911
26	Csa3G166280.1	uncharacterized protein C167.05-like	8	2.6303	0.0148	2.2491	0.0114	1.5849	0.0391	1.3677	0.0808	1.958	0.584347	UP	918	10.13	11.7	65.2	1.20329	0.0733902
27	Csa3G011660.1	mitochondrial carnitine/acylcarnitine carrier-like protein-like isoform 2	13	2.355	0.0002	2.1478	0.0008	1.803	0.0023	1.6596	0.0113	1.99135	0.317412	UP	308	20.81	20.89	56.9	0.604921	0.245944
28	Csa2G252020.1	probable fructose-bisphosphate aldolase 2	32	1.9953	0	2.1086	0	1.9953	0.0002	2.1086	0.0004	2.05195	0.0654138	UP	72	36.02	36.05	59.2	0.710519	5.38e-23
29	Csa5G198220.1	sedoheptulose-1,7-bisphosphatase	28	2.0137	0	2.5823	0	1.5996	0.0002	2.0512	0.0002	2.0617	0.402896	UP	59	38.77	38.83	58	0.737837	4.95e-07
30	Csa2G020910.1	UPF0603 protein At1g54780	10	2.1086	0.001	2.1677	0.0006	1.977	0.0214	2.0512	0.0058	2.07613	0.08142	UP	340	19.89	19.93	33.3	0.706555	0.0109492
31	Csa1G665380.1	probable plastid-lipid-associated protein 4	11	2.4434	0.0038	1.5996	0.0021	2.5119	0.0675	1.7865	0.0418	2.08535	0.460221	UP	456	16.37	16.44	42	1.58591	0.00121724
32	Csa7G450510.1	auxin-binding protein ABP19a-like	6	2.0512	0.0161	1.9409	0.0189	2.3335	0.0158	2.1677	0.0185	2.12332	0.167952	UP	1005	9.39	9.46	34.1	0.458243	4.83e-18
33	Csa3G252490.1	glyceraldehyde-3-phosphate dehydrogenase A	36	1.6444	0.0133	2.1281	0.0122	2.0324	0.0121	2.729	0.0111	2.13347	0.448735	UP	87	33.94	44.82	74	0.764385	1.53e-11
34	Csa7G428280.1	thylakoid lumenal 19 kDa protein,	8	2.208	0.0159	1.9055	0.0221	2.5119	0.0152	2.0701	0.0212	2.17387	0.257047	UP	481	16	16	25.6	0.820278	0.341201
35	Csa6G355410.1	outer envelope pore protein 21,	6	2.0137	0.0417	2.0137	0.0499	2.355	0.0102	2.355	0.031	2.18435	0.19705	UP	926	10.1	10.13	41.9	1.39561	0.336936
36	Csa3G081930.1	flavoprotein WrbA-like	4	1.5849	0.0264	1.7701	0.0159	2.4889	0.0089	2.9648	0.0058	2.20217	0.640709	UP	1113	8.14	8.15	36	4.11271	2.77e-17
37	Csa1G004910.1	prohibitin-1, mitochondrial-like isoform 2	5	1.8535	0.027	1.8197	0.0345	2.5586	0.0194	2.5823	0.0245	2.20352	0.424024	UP	1576	5.25	5.6	31.5	0.755047	0.17821
38	Csa6G488340.1	oxygen-evolving enhancer protein 1	33	1.9588	0.0015	3.3729	0.0001	1.3428	0.0118	2.355	0.0011	2.25738	0.852354	UP	47	40.96	40.92	66.9	0.725513	4.92e-21
39	Csa1G088470.1	psbP domain-containing protein 6	4	2.3768	0.0118	2.5823	0.0089	1.977	0.0256	2.1677	0.0181	2.27595	0.261477	UP	1178	7.78	7.88	32.3	0.838413	0.380578
40	Csa7G011830.2	L-ascorbate peroxidase 3	10	2.3121	0.0004	2.4434	0.0005	2.1086	0.001	2.2491	0.0014	2.2783	0.139106	UP	674	12.86	15.49	46	0.983209	0.84895
41	Csa6G495000.1	peroxidase 73-like	9	1.5849	0.0307	1.4588	0.0549	3.1623	0.0019	2.9376	0.0026	2.2859	0.888498	UP	505	15.61	15.87	41.3	0.160286	2.3e-16
42	Csa5G623540.1	ATP synthase subunit d	9	2.0137	0.0035	2.0512	0.0003	2.6303	0.0018	2.6792	0.0001	2.3436	0.360165	UP	433	16.87	16.96	74.4	1.01136	1
43	Csa5G576620.1	ATPase beta subunit	63	2.1086	0	2.6792	0	1.977	0	2.6546	0	2.35485	0.364446	UP	16	57.59	59.37	81.7	1.18013	0.33574
44	Csa3G872050.1	ATP sulfurylase 2-like	11	2.8054	0.0086	2.704	0.0092	2.0324	0.0236	1.9588	0.0251	2.37515	0.441242	UP	400	18.02	18.04	33.1	1.05893	1
45	Csa5G146890.1	50S ribosomal protein L11	7	2.0893	0.0123	1.9231	0.0164	2.8314	0.0058	2.704	0.0075	2.38695	0.447887	UP	1037	8.94	9.05	38.7	1.19353	0.155717
46	Csa1G448940.1	prefoldin subunit 6-like	6	2.8314	0.0273	2.8576	0.0299	1.9588	0.0393	1.9409	0.0349	2.39717	0.516689	UP	879	10.52	10.72	38.6	1.093	0.801406
47	Csa1G050340.1	adenylate kinase B-like	13	2.2284	0.0004	2.0701	0.0006	2.729	0.0003	2.5823	0.0004	2.40245	0.305358	UP	265	22.18	22.2	61.5	1.14717	0.425498
48	Csa7G428190.1	ATP synthase subunit O	14	2.704	0.0002	2.466	0.0015	2.3768	0.0003	2.1281	0.0016	2.41872	0.237934	UP	189	25.88	25.92	54.6	1.45812	0.0758615
49	Csa6G343710.1	thioredoxin M-type	6	2.466	0.0018	2.3768	0.0026	2.466	0.0019	2.3768	0.0028	2.4214	0.0514996	UP	696	12.52	12.68	45.2	0.460018	0.00028257
50	Csa6G497060.1	glyoxysomal malate dehydrogenase	13	2.1677	0.0024	1.7701	0.0584	3.2509	0.0001	2.7797	0.0003	2.4921	0.654474	UP	467	16.12	16.27	37.9	0.771409	2.71e-05
51	Csa1G596420.1	auxin-binding protein ABP20-like	4	2.704	0.0445	4.0179	0.0481	1.2942	0.044	2.1878	0.0511	2.55098	1.13822	UP	1162	7.9	8	21.4	3.04724	4.75e-72
52	Csa4G658600.1	catalase isozyme 1-like	31	2.8314	0.0005	3.0479	0.0033	2.0893	0.0033	2.2909	0.0206	2.56487	0.449289	UP	214	24.44	34.29	41	2.04334	1
53	Csa7G067480.1	soluble inorganic pyrophosphatase 1	14	2.729	0	2.6303	0	2.5823	0.0001	2.4889	0.0002	2.60763	0.0999717	UP	255	22.52	22.72	52	1.1179	0.510054
54	Csa7G214200.1	prohibitin-2-like isoform 3	7	2.9923	0.0212	2.8054	0.0396	2.4889	0.0094	2.2699	0.0161	2.63912	0.322115	UP	768	11.73	11.96	31	0.825824	0.219754
55	Csa1G651650.1	thioredoxin F2	3	2.7542	0.0366	2.3335	0.0518	2.9648	0.0328	2.5119	0.0458	2.6411	0.276215	UP	1475	5.9	6.14	25.6	0.94409	0.745825
56	Csa4G064020.1	photosystem II 10 kDa polypeptide	6	2.884	0.014	3.2211	0.0175	2.1281	0.0256	2.3988	0.0469	2.658	0.488582	UP	984	9.56	9.64	29.7	1.10463	0.0101578
57	Csa1G479610.1	L-ascorbate peroxidase, cytosolic-like	19	2.4434	0.0065	3.1915	0.0102	2.3121	0.0095	2.8314	0.0148	2.6946	0.397924	UP	186	26.14	28.3	73.1	1.36395	0.000664271
58	Csa2G348150.1	glutathione S-transferase-like	7	2.8314	0.0081	2.355	0.0157	3.2211	0.0065	2.6062	0.0124	2.75343	0.367522	UP	645	13.27	13.32	43.6	1.46293	0.0787373
59	Csa3G134790.1	cyanate hydratase-like isoform 1	4	3.1915	0.0183	3.3113	0.0064	2.2491	0.0455	2.3335	0.017	2.77135	0.557533	UP	1193	7.64	7.81	49.1	0.879143	0.340803
60	Csa3G848200.1	putative oxidoreductase GLYR1-like	6	2.8314	0.0014	2.9648	0.0008	2.5823	0.0046	2.729	0.0024	2.77687	0.1617	UP	769	11.73	11.9	39	1.49338	0.0931223
61	Csa3G859720.1	50S ribosomal protein L31	6	3.3113	0.0175	3.1333	0.0395	2.4434	0.0317	2.2491	0.0757	2.78428	0.517101	UP	1085	8.38	8.42	38.7	1.09197	0.634769
62	Csa4G052580.1	uncharacterized LOC101210548	6	2.4434	0.0548	2.2284	0.0489	3.4041	0.0178	3.1623	0.0238	2.80955	0.56265	UP	1114	8.13	9.27	35.1	0.332934	0.000788188
63	Csa4G664300.1	glyceraldehyde-3-phosphate dehydrogenase B	39	2.8314	0	3.9084	0.001	1.9588	0.0002	2.704	0.0076	2.85065	0.803349	UP	23	49.14	49.1	62.1	0.921871	0.294716
64	Csa4G268040.1	uncharacterized LOC101217229	23	3.7325	0.002	3.3729	0.0014	2.355	0.0472	2.1478	0.0287	2.90205	0.770174	UP	131	29.92	30.06	62	1.07711	0.46107
65	Csa3G837570.1	50S ribosomal protein L12	9	3.281	0.0061	3.02	0.0086	2.9648	0.0037	2.6062	0.0052	2.968	0.277838	UP	1031	8.99	12.98	57.1	0.87615	0.187679
66	Csa3G238170.1	thylakoid lumenal 17.4 kDa protein	12	3.1333	0.0006	3.4674	0.0008	2.4889	0.0018	2.8054	0.0024	2.97375	0.421334	UP	571	14.48	14.56	45.2	0.815529	0.197304
67	Csa5G152800.1	uncharacterized protein LOC101214080	3	3.6983	0.0017	3.3113	0.0029	2.6792	0.0023	2.355	0.0039	3.01095	0.606352	UP	1505	5.71	5.84	12.9	1.33203	0.00144052
68	Csa3G285550.1	glutathione S-transferase DHAR3	7	3.1333	0.0004	3.02	0.0006	3.0479	0.0005	2.9648	0.0009	3.0415	0.0702693	UP	734	12.1	13.12	51.5	1.1899	0.338847
69	Csa2G011530.1	probable ribose-5-phosphate isomerase-like	12	3.1623	0.0008	2.884	0.0007	3.2509	0.0019	2.884	0.001	3.0453	0.189733	UP	492	15.8	16.51	58.7	1.24784	0.0258603
70	Csa5G609710.1	ribulose bisphosphate carboxylase small chain	34	2.8576	0.0007	3.4995	0.0002	2.7797	0.0003	3.4356	0.0001	3.1431	0.376894	UP	170	26.98	26.96	55.1	1.58165	0
71	Csa6G016970.1	ATP synthase delta chain	10	3.1046	0.0001	3.2211	0.0001	3.342	0	3.3729	0	3.26015	0.122655	UP	464	16.21	17.55	53.8	0.674784	0.000164058
72	Csa6G483300.1	photosystem I reaction center subunit N	6	2.9376	0.0009	3.0761	0.0014	3.4041	0.0006	3.6308	0.0009	3.26215	0.314112	UP	802	11.28	11.36	34.5	0.55071	2.31e-09
73	Csa7G046100.1	cytochrome b6-f complex iron-sulfur subunit	8	3.3729	0.0002	3.342	0.0004	3.8371	0.0002	3.8371	0.0003	3.59727	0.277213	UP	683	12.76	12.89	39.7	0.807725	2.37e-05
74	Csa5G524750.1	50S ribosomal protein L12	10	3.767	0.0013	3.6308	0.0031	3.767	0.0013	3.4041	0.003	3.64222	0.171242	UP	649	13.22	13.93	61.8	0.996096	1
75	Csa5G244150.1	cytochrome c-like	5	3.0479	0.0197	3.0479	0.025	4.7424	0.0094	4.6132	0.0191	3.86285	0.9425	UP	1118	8.11	8.13	43	1.2327	0.329547
76	Csa6G014770.1	peroxiredoxin Q	12	3.8371	0	3.6308	0.0001	4.529	0	4.2855	0	4.0706	0.409983	UP	303	20.94	21.01	57.7	1.09204	0.408747
77	Csa2G345990.1	Thioredoxin superfamily protein	5	3.9084	0.012	3.3113	0.0144	5.1051	0.0338	4.3251	0.0208	4.16247	0.753667	UP	1006	9.38	9.51	25.9	0.512103	1.87e-05
78	Csa5G606550.1	Nodulin-related protein 1	8	4.6559	0	5.0582	0	3.9084	0	4.1687	0	4.4478	0.51145	UP	442	16.63	16.93	81.1	8.47558	1.89e-294
79	Csa6G133820.1	uncharacterized protein LOC101225502	5	2.6062	0.0339	2.9376	0.0221	6.1376	0.0166	7.0469	0.0115	4.68208	2.24079	UP	1123	8.08	8.1	35	0.901533	0.39229
80	Csa2G381850.1	ATP synthase subunit b	10	7.4473	0.0001	8.3176	0.0001	4.1305	0.0001	4.9204	0.0001	6.20395	1.99667	UP	716	12.29	12.39	31.9	0.876405	0.0438967
