# Supplementary material for: Comparative proteomic analysis of cucumber powdery mildew resistance between a single-segment substitution line and its recurrent parent
Source: Hortic Res. 2019 Oct 15;6:115. doi: 10.1038/s41438-019-0198-3 (PMC6804742; doi:10.1038/s41438-019-0198-3)
Supplement: Supplementary file 3 — Table S3 [file 41438_2019_198_MOESM3_ESM.xls]

## Sheet: Table S3
Table S3 Functional annotation of differentially regulated proteins identified by iTRAQ in SSL508-28 leaves at 48 h after powdery mildew (PM) inoculation. Peptides of non-inoculated SSL508-28 (NIS) were labeled with iTRAQ tags 117 and 118; peptides of PM-inoculated SSL508-28 (IS) were labeled with iTRAQ tags 119 and 121. F_C: fold change. P_Val: p-value.
#	Protein_ID	Functional annotation	Peptides(95%)	F_C 119:117	P_Val 119:117	F_C 121:117	P_Val 121:117	F_C 119:118	P_Val 119:118	F_C 121:118	P_Val 121:118	Mean_ratio	SD	UP/DOWN	N	Unused	Total	% Cov	RNA-seq F_C IS_vs_NIS	P_Val
1	Csa5G649850.1	40S ribosomal protein S9-2-like	8	0.1282	0.0009	0.0649	0.0006	0.1318	0.0009	0.0655	0.0006	0.0976	0.037442	DOWN	631	13.39	13.52	27.9	1.1945	1.21432e-06
2	Csa3G822260.1	5-methyltetrahydropteroyltriglutamate--homocysteine methyltransferase-like	16	0.1096	0.0001	0.1306	0.0017	0.1038	0.0001	0.1247	0.0015	0.117175	0.0125582	DOWN	86	33.99	34.09	37.5	1.73007	5.0891e-05
3	Csa5G589930.1	photosystem II 47 kDa protein	19	0.1585	0.0003	0.0586	0.001	0.1995	0.0006	0.0759	0.003	0.123125	0.0670279	DOWN	225	24.11	24.18	29.1	0.719489	1
4	Csa5G215120.1	40S ribosomal protein S4-like	9	0.1213	0.0137	0.133	0.019	0.1271	0.0152	0.1393	0.0211	0.130175	0.0077345	DOWN	444	16.61	16.67	51.5	1.07668	0.010437
5	Csa3G698560.1	60S ribosomal protein L6-like	10	0.1086	0.0035	0.1675	0.0021	0.1086	0.0068	0.1706	0.0022	0.138825	0.0349238	DOWN	369	18.91	19.02	60.6	1.70196	2.66089e-07
6	Csa3G797610.1	60S ribosomal protein L21-1-like	4	0.1117	0.0051	0.1995	0.0004	0.1271	0.0134	0.2312	0.0011	0.167375	0.0572347	DOWN	1250	7.09	7.31	31.7	1.16983	4.71127e-07
7	Csa3G131930.1	60S ribosomal protein L13a-2-like	4	0.1191	0.003	0.1472	0.0053	0.1888	0.0047	0.2188	0.006	0.168475	0.0441068	DOWN	1367	6.21	6.26	36.9	0.980987	0.254499
8	Csa1G046840.1	60S ribosomal protein L27a-3-like	7	0.1629	0.0213	0.2312	0.022	0.157	0.0168	0.2188	0.0173	0.192475	0.0379727	DOWN	751	11.96	12.11	51.4	1.09956	6.53174e-06
9	Csa6G176410.1	elongation factor 2-like	36	0.1271	0	0.2754	0	0.1271	0	0.278	0	0.2019	0.0863781	DOWN	9	62.67	62.72	52.4	1.22105	0.0469863
10	Csa4G061860.1	60S ribosomal protein L27-like	3	0.2729	0.0105	0.1706	0.0077	0.2535	0.0091	0.1542	0.007	0.2128	0.0591137	DOWN	1473	5.92	6.04	37	1.03863	0.109763
11	Csa6G147530.1	ruBisCO large subunit-binding protein subunit alpha	36	0.1148	0	0.3311	0	0.1057	0	0.302	0	0.2134	0.119756	DOWN	12	60.7	62.71	60.7	1.86918	1.03456e-07
12	Csa3G563300.1	60S ribosomal protein L7a-like	7	0.1959	0	0.2679	0	0.1959	0	0.2704	0	0.232525	0.0423032	DOWN	548	14.86	15.47	46.3	1.04988	0.000692163
13	Csa5G128250.1	protoporphyrinogen oxidase	13	0.1905	0.001	0.2208	0.0016	0.2443	0.0055	0.2858	0.0087	0.23535	0.0402017	DOWN	304	20.9	20.94	35.2	0.888683	0.826311
14	Csa2G170810.1	glutamyl-tRNA(Gln) amidotransferase subunit B	11	0.278	0.0011	0.1754	0	0.3076	0.0043	0.1837	0.0001	0.236175	0.0665785	DOWN	374	18.74	20.13	29.7	0.82609	1
15	Csa4G337870.1	S-formylglutathione hydrolase-like	7	0.2355	0.0051	0.2355	0.0037	0.2377	0.0037	0.2399	0.0029	0.23715	0.00210634	DOWN	635	13.36	13.41	36.5	0.930493	0.505502
16	Csa3G849920.1	60S ribosomal protein L28-2-like isoform 2	9	0.2128	0.0009	0.2582	0.0035	0.2188	0.0003	0.2606	0.0013	0.2376	0.0253103	DOWN	1236	7.21	7.42	56.8	1.17564	0.000170459
17	Csa7G012940.1	glycerate dehydrogenase	25	0.182	0.0001	0.2858	0.0005	0.1923	0.0002	0.3076	0.0014	0.241925	0.0640101	DOWN	117	30.96	31.03	60.2	0.589357	3.9646e-11
18	Csa3G121660.1	50S ribosomal protein L5	19	0.1585	0.0064	0.3436	0.0055	0.1556	0.0098	0.3311	0.0062	0.2472	0.104228	DOWN	283	21.51	21.54	60.2	0.752901	0.364528
19	Csa2G346600.1	thioredoxin-like protein CDSP32	11	0.302	0.0067	0.1854	0.0032	0.3133	0.0176	0.1905	0.0046	0.2478	0.0692939	DOWN	714	12.3	12.47	29.6	0.913064	0.548083
20	Csa1G599450.1	ruBisCO large subunit-binding protein subunit beta	51	0.1837	0	0.3048	0	0.1941	0	0.3281	0	0.252675	0.0743741	DOWN	5	70.13	69.93	75	1.68527	2.8013e-10
21	Csa6G356990.1	catalase isozyme 3-like	30	0.2443	0.0001	0.2679	0.0002	0.2377	0.0001	0.263	0.0003	0.253225	0.0145096	DOWN	69	36.73	36.75	54.5	0.697938	0.000263247
22	Csa3G126240.1	transketolase	27	0.1225	0	0.3597	0.0011	0.1355	0	0.4055	0.0013	0.2558	0.1477	DOWN	56	39.77	39.85	48.3	0.573044	3.227e-05
23	Csa3G842030.1	5-methyltetrahydropteroyltriglutamate--homocysteine methyltransferase-like	13	0.2679	0.0202	0.1282	0.0027	0.4246	0.0065	0.2109	0.003	0.2579	0.12506	DOWN	932	10.04	26.32	31.1	1.79022	0.0103559
24	Csa5G588730.1	60S ribosomal protein L5	13	0.1722	0.0001	0.3532	0.0014	0.169	0.0001	0.3436	0.0012	0.2595	0.102736	DOWN	287	21.32	21.42	30.5	1.36274	1.2594e-13
25	Csa2G351700.1	glycine dehydrogenase [decarboxylating]	43	0.1754	0	0.2992	0	0.2148	0	0.3597	0.0001	0.262275	0.0829784	DOWN	8	62.74	62.71	46.8	0.553098	0.000301378
26	Csa1G604040.1	unnamed protein product	19	0.227	0	0.278	0	0.2606	0.0001	0.3076	0	0.2683	0.0336826	DOWN	126	30.3	30.28	49.4	2.00516	3.54412e-30
27	Csa5G589950.1	60S ribosomal protein L17-2-like	5	0.2128	0.016	0.3192	0.0063	0.2249	0.0156	0.3373	0.0066	0.27355	0.0637845	DOWN	907	10.24	10.37	46.5	1.41632	0.000224356
28	Csa2G350200.1	T-complex protein 1 subunit epsilon-like	14	0.1675	0.0003	0.3945	0.0099	0.16	0.0003	0.3733	0.0003	0.273825	0.127435	DOWN	188	25.95	26.05	45.6	1.19786	0.17385
29	Csa6G014790.1	60S ribosomal protein L3-like	14	0.2679	0.0005	0.2606	0.0002	0.2938	0.0086	0.2831	0.0005	0.27635	0.0149391	DOWN	197	25.41	25.47	45.5	1.42879	4.17319e-13
30	Csa2G070890.1	glycine--tRNA ligase 1	20	0.1754	0	0.3281	0.0006	0.2208	0	0.4055	0.0002	0.28245	0.10406	DOWN	107	31.76	31.92	33.2	1.52495	0.0032508
31	Csa3G135010.1	60S ribosomal protein L7-4-like	12	0.2831	0.0082	0.2805	0.0314	0.2831	0.0081	0.2858	0.0311	0.283125	0.00216391	DOWN	364	19.06	19.14	46.3	1.26728	2.80392e-09
32	Csa1G690280.1	uncharacterized protein LOC101231793	15	0.1355	0.0004	0.3945	0.0015	0.15	0.0007	0.4529	0.0025	0.283225	0.164056	DOWN	194	25.54	26.38	35.3	0.881539	0.850321
33	Csa1G042360.1	40S ribosomal protein S7-like	11	0.207	0.0011	0.2992	0.0028	0.2535	0.0026	0.3945	0.007	0.28855	0.0800369	DOWN	451	16.48	18.31	60.2	1.1573	6.92664e-07
34	Csa4G179090.1	LL-diaminopimelate aminotransferase	18	0.3221	0.0013	0.2704	0.0005	0.2965	0.0036	0.2655	0.0013	0.288625	0.0261375	DOWN	130	30.12	30.15	50.5	1.00358	0.315924
35	Csa1G542510.1	protein PHLOEM PROTEIN 2-LIKE A1-like	13	0.2168	0	0.3733	0	0.2089	0	0.3631	0	0.290525	0.0898459	DOWN	204	24.86	24.9	70.2	0.293501	7.86535e-73
36	Csa3G827370.1	mitochondrial outer membrane protein porin of 34 kDa-like	12	0.1318	0.0291	0.4487	0.0459	0.1259	0.0268	0.4571	0.0281	0.290875	0.187137	DOWN	337	19.98	20.13	54.4	1.14607	0.000894173
37	Csa4G307910.1	acetyl-coenzyme A carboxylase carboxyl transferase subunit alpha	14	0.2858	0.0002	0.3467	0.0006	0.2466	0.0001	0.2884	0.0002	0.291875	0.0412496	DOWN	218	24.35	24.44	27.8	0.940738	0.462209
38	Csa2G145880.1	serine hydroxymethyltransferase 1-like	20	0.2911	0	0.3251	0	0.278	0	0.3105	0	0.301175	0.0208002	DOWN	114	31.09	31.16	43.3	4.81411	1.18701e-23
39	Csa7G051370.1	ketol-acid reductoisomerase	20	0.2512	0.0005	0.3436	0.0028	0.2754	0.0006	0.3733	0.0038	0.310875	0.057118	DOWN	151	28.25	28.41	35.9	1.29154	0.000448549
40	Csa5G160160.1	elongation factor G	23	0.2754	0.0002	0.2911	0.0002	0.3251	0.0008	0.3631	0.0004	0.313675	0.0389357	DOWN	40	42.43	42.43	46.2	0.732728	0.45552
41	Csa2G248740.1	diaminopimelate decarboxylase 2	14	0.2168	0.0003	0.3945	0.0037	0.2249	0.0006	0.4207	0.0079	0.314225	0.1084	DOWN	199	25.21	25.6	44.2	1.04282	0.475886
42	Csa5G135340.1	heat shock protein 83-like	23	0.2089	0.0008	0.4699	0.0016	0.177	0.0004	0.4018	0.0007	0.3144	0.14356	DOWN	39	43.05	43.06	44.4	1.81018	0.00026857
43	Csa3G403970.1	60S ribosomal protein L8-like	12	0.3281	0.0419	0.3767	0.0627	0.263	0.0339	0.302	0.0495	0.31745	0.0477057	DOWN	567	14.55	15.06	49.6	1.24127	0.000795392
44	Csa7G056500.1	protein PHLOEM PROTEIN 2-LIKE A1-like	7	0.2655	0.0006	0.3837	0.0028	0.2535	0.0006	0.3698	0.0033	0.318125	0.0681082	DOWN	960	9.84	10.23	39.1	0.359305	3.29353e-66
45	Csa4G664300.1	glyceraldehyde-3-phosphate dehydrogenase B	39	0.1318	0	0.4742	0.0011	0.1528	0	0.52	0.0029	0.3197	0.205874	DOWN	23	49.14	49.1	62.1	0.582394	2.33679e-06
46	Csa4G295440.1	probable mediator of RNA polymerase II transcription subunit 37e-like	52	0.2655	0.0011	0.3221	0.0068	0.3076	0.0013	0.3837	0.0146	0.319725	0.0489415	DOWN	517	15.37	61.37	65.7	2.19728	2.39256e-131
47	Csa1G533660.1	protein TIC110	30	0.3404	0.0001	0.3467	0	0.2992	0	0.2965	0.0001	0.3207	0.0265329	DOWN	17	56.67	56.56	49.5	1.30837	0.0374855
48	Csa3G881580.1	aspartate--tRNA ligase, cytoplasmic-like	16	0.4018	0.001	0.2188	0.0001	0.4246	0.0024	0.2399	0.0002	0.321275	0.106901	DOWN	91	33.42	33.52	46.4	1.29867	0.00217314
49	Csa7G067490.1	glutamate-1-semialdehyde 2,1-aminomutase	14	0.169	0.0233	0.4246	0.0042	0.1995	0.0491	0.4966	0.0429	0.322425	0.162713	DOWN	325	20.19	20.21	41	1.17206	0.000170201
50	Csa6G088110.1	succinyl-CoA ligase [ADP-forming] subunit beta	18	0.2333	0.0003	0.4365	0.0187	0.2148	0	0.4093	0.0025	0.323475	0.115589	DOWN	137	29.18	29.25	53.7	1.11319	0.319613
51	Csa5G321480.1	ATPase alpha subunit (chloroplast)	26	0.3311	0.0001	0.3837	0.0029	0.2606	0.0001	0.3192	0.0019	0.32365	0.0505193	DOWN	178	26.46	33.28	37.9	0.580722	0.763934
52	Csa5G168780.1	60S ribosomal protein L13-1-like	7	0.2032	0.0075	0.4325	0.0427	0.2148	0.009	0.4613	0.0545	0.32795	0.137935	DOWN	614	13.75	14.01	57.3	1.95169	2.67168e-08
53	Csa1G025780.1	lysosomal beta glucosidase-like	13	0.2606	0.0024	0.3873	0.0126	0.2729	0.0036	0.3945	0.0135	0.328825	0.0719138	DOWN	365	19.03	19.97	26.4	1.01565	0.62758
54	Csa2G022830.1	probable Xaa-Pro aminopeptidase P-like	4	0.2333	0.0454	0.2805	0.0471	0.3664	0.0698	0.4365	0.0268	0.329175	0.0903062	DOWN	1266	6.99	7.21	13	1.41364	0.144273
55	Csa3G821030.1	ferredoxin-dependent glutamate synthase 1	34	0.4018	0.0003	0.2249	0	0.4446	0.0002	0.2512	0	0.330625	0.108846	DOWN	13	60.31	60.49	33.2	0.807942	0.731778
56	Csa1G574870.1	NADP-dependent malic enzyme-like	30	0.2333	0	0.4169	0.0011	0.2399	0	0.4325	0.0014	0.33065	0.10882	DOWN	42	41.56	41.52	55.8	1.30399	7.27402e-13
57	Csa3G199630.1	d-3-phosphoglycerate dehydrogenase	22	0.2377	0.0004	0.4571	0.0037	0.2228	0	0.4055	0.0008	0.330775	0.118129	DOWN	67	36.91	37.01	46.4	2.09794	0.122885
58	Csa1G024830.1	guanine nucleotide-binding protein subunit beta-like protein-like	20	0.2938	0	0.3908	0	0.278	0	0.3631	0	0.331425	0.0541558	DOWN	118	30.92	31	68.8	1.00044	0.00526948
59	Csa2G401270.1	delta-aminolevulinic acid dehydratase	8	0.3342	0.0338	0.2938	0.0278	0.3664	0.0496	0.3404	0.0461	0.3337	0.0300358	DOWN	597	14.03	14.07	33.3	0.907214	0.398269
60	Csa1G604600.1	formate--tetrahydrofolate ligase-like	21	0.2884	0	0.3499	0	0.3162	0	0.3837	0	0.33455	0.0413033	DOWN	109	31.52	31.63	47.3	1.03878	0.51273
61	Csa1G538160.1	obg-like ATPase 1-like	10	0.3404	0.0127	0.3981	0.0216	0.2805	0.0063	0.3221	0.0107	0.335275	0.0488096	DOWN	396	18.06	18.14	37	1.06495	0.193384
62	Csa1G132680.1	histone H2B-like	9	0.2228	0.0005	0.4786	0.0036	0.2014	0.0004	0.4406	0.0028	0.33585	0.143999	DOWN	1152	7.99	8.09	47.2	1.39922	0.358457
63	Csa5G568310.1	phosphoglucomutase, cytoplasmic-like	22	0.1722	0.0001	0.5105	0.0072	0.166	0.0001	0.4966	0.0136	0.336325	0.193195	DOWN	70	36.55	36.66	46.9	0.855421	1
64	Csa1G031740.1	protein tas-like	11	0.2377	0.0185	0.3565	0.0033	0.2805	0.0087	0.4786	0.0101	0.338325	0.105635	DOWN	302	20.95	20.97	39.4	0.886872	0.792315
65	Csa7G049210.1	ATP-dependent zinc metalloprotease FTSH 2	40	0.2032	0.0006	0.4656	0	0.2128	0.0009	0.4966	0.0001	0.34455	0.15823	DOWN	14	59.16	59.22	55.5	0.752275	0.428843
66	Csa1G041560.1	calcium sensing receptor	14	0.2333	0.0012	0.4656	0.0068	0.2291	0.0012	0.4571	0.0054	0.346275	0.132934	DOWN	132	29.85	29.95	48.5	0.484947	0.0168207
67	Csa5G495940.1	elongation factor 1-alpha-like	23	0.2729	0.0299	0.4285	0.0426	0.2704	0.0269	0.4246	0.0738	0.3491	0.0894516	DOWN	110	31.49	31.65	60.2	0.861307	0.638581
68	Csa6G518380.1	magnesium-chelatase subunit ChlI	23	0.3342	0	0.4018	0.0001	0.3076	0	0.3698	0	0.35335	0.0411412	DOWN	84	34.47	34.75	61.7	0.986981	0.159873
69	Csa2G003610.1	peroxisomal fatty acid beta-oxidation multifunctional protein AIM1-like	8	0.2938	0.0208	0.3436	0.0207	0.3597	0.0059	0.4207	0.0022	0.35445	0.052322	DOWN	420	17.23	17.31	24.9	1.68706	0.00024531
70	Csa3G775240.1	monodehydroascorbate reductase-like	14	0.2051	0.0022	0.5058	0.023	0.207	0.0043	0.5058	0.0495	0.355925	0.173062	DOWN	428	16.89	25.76	50.5	1.08199	0.196638
71	Csa1G009770.1	geranylgeranyl diphosphate reductase	20	0.2965	0	0.4018	0	0.3048	0	0.4246	0	0.356925	0.0657314	DOWN	63	37.47	37.44	55.7	0.415994	0.000692783
72	Csa6G507310.1	aconitate hydratase 1-like	18	0.3802	0.0151	0.3664	0.0279	0.3499	0.0092	0.3342	0.0101	0.357675	0.0199585	DOWN	411	17.6	32.92	35.1	1.41657	0.083337
73	Csa7G420870.1	50S ribosomal protein L1	14	0.278	0.0071	0.3908	0.0158	0.3192	0.0072	0.4446	0.0161	0.35815	0.0741187	DOWN	884	10.42	24.05	50.8	0.890242	0.55773
74	Csa3G727930.1	50S ribosomal protein L17	8	0.3981	0.0123	0.3565	0.018	0.3565	0.0234	0.3281	0.0274	0.3598	0.0288303	DOWN	1039	8.93	8.99	29.1	0.977993	0.195848
75	Csa1G095030.1	50S ribosomal protein L9	13	0.1614	0.003	0.5916	0.0329	0.1556	0.0023	0.5395	0.0161	0.362025	0.235983	DOWN	348	19.6	21.74	41.9	0.931195	0.41613
76	Csa3G252490.1	glyceraldehyde-3-phosphate dehydrogenase A	36	0.157	0.0004	0.5297	0.0488	0.1722	0.0006	0.5916	0.0623	0.362625	0.230135	DOWN	87	33.94	44.82	74	0.679052	4.79978e-08
77	Csa2G122520.1	stromal 70 kDa heat shock-related protein	54	0.1854	0	0.4487	0.004	0.2312	0	0.5916	0.0031	0.364225	0.190184	DOWN	3	77.04	77.01	66.2	1.78212	3.08692e-08
78	Csa3G133100.1	dihydroxy-acid dehydratase-like isoform 1	22	0.3133	0.0011	0.3981	0.0004	0.3251	0.0015	0.4207	0.0009	0.3643	0.0531069	DOWN	153	28	28.17	37.3	1.10491	0.0270721
79	Csa5G609610.1	alpha-xylosidase 1-like	14	0.3802	0.0106	0.2582	0.0008	0.4831	0.0262	0.3373	0.0033	0.3647	0.0937227	DOWN	179	26.4	26.56	23.7	0.718911	0.721567
80	Csa6G087920.1	alcohol dehydrogenase class-3-like	9	0.3281	0.002	0.3981	0.0008	0.3311	0.0006	0.4055	0.0007	0.3657	0.041812	DOWN	455	16.38	16.45	37.2	1.00083	0.264371
81	Csa1G181560.1	vesicle-fusing ATPase-like	8	0.3076	0.0628	0.4529	0.0293	0.2831	0.0307	0.4406	0.0223	0.37105	0.0881244	DOWN	395	18.07	18.22	25.2	1.16185	0.538641
82	Csa2G382520.1	aspartate aminotransferase	22	0.1995	0	0.4966	0.0017	0.2291	0.0002	0.5598	0.0196	0.37125	0.183456	DOWN	53	39.93	40	68.8	0.918652	0.62071
83	Csa1G024170.1	40S ribosomal protein S7-2-like isoform 1	11	0.3342	0.0008	0.3981	0.0058	0.3467	0.001	0.4093	0.0077	0.372075	0.0371547	DOWN	382	18.53	18.63	61.3	1.33237	3.13505e-06
84	Csa3G110620.1	LOW QUALITY PROTEIN: elongation factor 1-gamma-like	17	0.4365	0.0284	0.3192	0.0175	0.4406	0.0176	0.3192	0.011	0.378875	0.0689271	DOWN	166	27.13	27.91	46	1.06201	0.00470209
85	Csa3G127210.1	60S ribosomal protein L11-2-like isoform 2	6	0.3499	0.0005	0.3981	0.006	0.3631	0.0005	0.4055	0.0059	0.37915	0.0268737	DOWN	1214	7.49	10.1	41.8	1.14805	1.48496e-06
86	Csa6G452680.1	signal recognition particle 54 kDa protein	20	0.3499	0.0001	0.4246	0.0015	0.3373	0.0002	0.4055	0.0026	0.379325	0.0422961	DOWN	201	25.06	25.09	26.4	0.948338	0.229475
87	Csa7G043630.1	aconitate hydratase, cytoplasmic-like	27	0.3133	0.0097	0.4699	0.0169	0.2938	0.0096	0.4446	0.0076	0.3804	0.0896918	DOWN	25	48.2	48.21	45.7	1.18571	0.0174676
88	Csa3G731010.1	LOW QUALITY PROTEIN: proliferation-associated protein 2G4-like	14	0.2704	0.0002	0.4786	0.0049	0.2858	0.0002	0.4875	0.0035	0.380575	0.118551	DOWN	206	24.84	24.88	47.9	1.27919	0.00490505
89	Csa2G361800.1	gamma carbonic anhydrase 1	15	0.3404	0.0029	0.3733	0.0061	0.3908	0.0089	0.4207	0.021	0.3813	0.033563	DOWN	285	21.44	21.46	65.6	1.18708	0.167636
90	Csa6G088070.1	60S ribosomal protein L23-like	15	0.3631	0.0001	0.4055	0.0002	0.3631	0.0001	0.4018	0.0003	0.383375	0.0234602	DOWN	324	20.27	20.29	79.3	1.2869	0.000125446
91	Csa3G736550.1	monodehydroascorbate reductase, seedling isozyme	16	0.2911	0.0038	0.5248	0.004	0.2582	0.0027	0.4742	0.0029	0.387075	0.132135	DOWN	164	27.29	27.54	51.4	1.1571	0.0582139
92	Csa4G598000.1	triosephosphate isomerase, cytosolic-like isoform 2	20	0.2858	0.0007	0.4446	0.0038	0.3251	0.0016	0.5012	0.0091	0.389175	0.100687	DOWN	220	24.27	26.56	69.3	1.19872	0.00115545
93	Csa6G422810.1	glutamyl-tRNA(Gln) amidotransferase subunit A	13	0.3873	0.047	0.3981	0.0016	0.3945	0.056	0.3802	0.001	0.390025	0.00794119	DOWN	311	20.67	21.76	35.8	0.937618	0.743576
94	Csa1G255160.1	T-complex protein 1 subunit gamma-like	14	0.2729	0.0007	0.4529	0.0007	0.3162	0.0079	0.5248	0.0025	0.3917	0.117296	DOWN	134	29.31	29.38	48.1	1.22454	0.17385
95	Csa2G406670.1	50S ribosomal protein L27isoform 2	5	0.3373	0.0315	0.4207	0.0203	0.3631	0.0409	0.4487	0.0277	0.39245	0.0512024	DOWN	1647	4.76	5.01	32.8	0.798426	0.741851
96	Csa1G502360.1	chaperone protein ClpC	44	0.4699	0.0349	0.2858	0.0123	0.5105	0.0454	0.3048	0.0155	0.39275	0.114004	DOWN	4	73.87	73.52	52.5	1.21013	0.0443744
97	Csa5G590210.1	signal recognition particle 72 kDa protein-like	7	0.4285	0.0623	0.3281	0.0204	0.4656	0.0321	0.3532	0.0136	0.39385	0.0640941	DOWN	524	15.24	15.39	25.2	1.40069	0.144273
98	Csa2G169720.1	chaperonin CPN60-2	51	0.1923	0	0.5916	0.0014	0.1995	0	0.6138	0.0024	0.3993	0.235059	DOWN	7	66.11	66.11	74.3	2.55662	0.000154236
99	Csa2G028480.1	LOW QUALITY PROTEIN: linoleate 9S-lipoxygenase 6-like	24	0.3404	0.0008	0.3945	0.0013	0.4093	0.0006	0.4656	0.0013	0.40245	0.0514725	DOWN	45	41.04	41.1	36.7	0.729174	6.02315e-12
100	Csa5G266830.1	eukaryotic translation initiation factor 2 subunit 3-like	9	0.5754	0.0391	0.3404	0.0005	0.4446	0.0021	0.263	0	0.40585	0.135325	DOWN	392	18.17	18.83	44.8	1.20832	0.0731289
101	Csa5G175990.1	zinc finger CCCH domain-containing protein 11-like	5	0.4055	0.0415	0.3373	0.0221	0.5012	0.0329	0.3802	0.033	0.40605	0.0693989	DOWN	867	10.62	10.78	28.2	1.64509	3.16962e-06
102	Csa4G095550.1	chaperone protein DnaJ-like	17	0.3105	0.0086	0.5495	0.0095	0.2679	0.0025	0.4966	0.0017	0.406125	0.137831	DOWN	99	32.33	32.43	46.3	0.834966	1
103	Csa7G447770.1	V-type proton ATPase catalytic subunit A-like	38	0.2421	0	0.5152	0.0017	0.2805	0	0.6026	0.0104	0.4101	0.176184	DOWN	11	61.74	61.75	62.4	0.926507	0.616153
104	Csa2G140370.1	adenosylhomocysteinase-like	12	0.3311	0.0001	0.52	0.0021	0.3076	0	0.4831	0.0014	0.41045	0.106699	DOWN	251	22.64	22.68	39	1.95063	2.2158e-27
105	Csa1G003540.1	elongation factor Tu	40	0.207	0	0.6368	0.0008	0.1959	0	0.6081	0.0005	0.41195	0.243389	DOWN	49	40.82	40.89	59.8	0.853018	0.833928
106	Csa3G183330.1	BAHD acyltransferase DCR-like	9	0.4571	0.0142	0.2965	0.0405	0.5546	0.028	0.3532	0.0473	0.41535	0.114195	DOWN	475	16.07	16.13	26.4	0.576377	0.556474
107	Csa7G014580.1	V-type proton ATPase subunit B 1-like	21	0.2805	0.0066	0.4656	0.0059	0.3698	0.02	0.5546	0.0149	0.417625	0.118539	DOWN	82	34.56	34.77	52.3	0.935059	0.314074
108	Csa7G293750.1	40S ribosomal protein S18-like	8	0.3698	0.0006	0.4406	0.0012	0.3945	0.0006	0.4656	0.0013	0.417625	0.0434029	DOWN	899	10.29	10.43	59.9	1.09991	0.00315247
109	Csa3G815460.1	NADH dehydrogenase [ubiquinone] flavoprotein 1	14	0.4093	0.0028	0.5248	0.0101	0.3281	0.0001	0.4246	0.0012	0.4217	0.0807315	DOWN	158	27.68	27.71	41.5	1.10004	0.285769
110	Csa2G049870.1	LOW QUALITY PROTEIN: 26S proteasome regulatory subunit 4 homolog A-like	19	0.3981	0.0065	0.4285	0.0393	0.4325	0.038	0.4487	0.1926	0.42695	0.0211234	DOWN	168	27.09	27.2	51.5	0.930947	0.550767
111	Csa5G160220.1	monocopper oxidase-like protein SKU5-like	7	0.4285	0.0317	0.2938	0.0077	0.5754	0.0391	0.413	0.0094	0.427675	0.115414	DOWN	646	13.26	13.33	24.3	1.0157	0.459134
112	Csa1G537580.1	histidinol dehydrogenase	9	0.4093	0.0096	0.4325	0.0075	0.4207	0.0332	0.4487	0.0164	0.4278	0.0168479	DOWN	507	15.54	15.66	23.9	1.17204	0.610289
113	Csa3G189850.1	NADH dehydrogenase [ubiquinone] iron-sulfur protein 1	30	0.3436	0.0004	0.5012	0.0008	0.3565	0	0.52	0.0004	0.430325	0.0931598	DOWN	20	52.59	52.59	58.1	0.939276	0.627039
114	Csa6G434320.1	magnesium-chelatase subunit ChlD	20	0.4365	0.0042	0.413	0.0008	0.4571	0.0125	0.4325	0.0011	0.434775	0.0180804	DOWN	74	35.91	35.89	32.2	0.878282	0.828094
115	Csa5G642720.1	6-phosphogluconate dehydrogenase, decarboxylating-like	16	0.2938	0.0124	0.4699	0.0003	0.3837	0.0923	0.597	0.0054	0.4361	0.129133	DOWN	119	30.78	30.84	52.2	1.28311	0.00104084
116	Csa6G046270.1	40S ribosomal protein S17-4-like isoform 2	6	0.3698	0.0042	0.52	0.0127	0.3597	0.0024	0.5058	0.0045	0.438825	0.0858298	DOWN	856	10.72	11.08	38.3	1.31961	1.00685e-06
117	Csa5G199310.1	60S acidic ribosomal protein P0-like	6	0.3404	0.0026	0.5649	0.0063	0.3281	0.0125	0.5445	0.012	0.444475	0.127648	DOWN	796	11.36	11.48	30.6	1.38602	2.07379e-06
118	Csa1G207310.1	uncharacterized protein LOC101216355	42	0.1722	0	0.6546	0.0153	0.1941	0	0.7656	0.2703	0.446625	0.307721	DOWN	6	68.11	68.1	41.6	0.983786	0.201246
119	Csa3G183360.1	mediator of RNA polymerase II transcription subunit 36a-like	7	0.4093	0.0061	0.4487	0.0114	0.4487	0.0126	0.492	0.0273	0.449675	0.0337809	DOWN	566	14.59	14.68	51.8	1.50215	0.0142297
120	Csa1G447400.1	LOW QUALITY PROTEIN: 3-oxoacyl-[acyl-carrier-protein] synthase I	10	0.3767	0.0009	0.5105	0.0093	0.3873	0.0018	0.5248	0.0204	0.449825	0.078654	DOWN	416	17.42	17.45	36.5	1.05037	0.423676
121	Csa5G180850.1	60S ribosomal protein L23a-like	4	0.3162	0.0003	0.6194	0.0157	0.2965	0.0002	0.5808	0.0083	0.453225	0.170517	DOWN	1247	7.1	7.37	54.9	1.23	5.76386e-07
122	Csa4G197830.1	2,3-bisphosphoglycerate-independent phosphoglycerate mutase-like	28	0.3664	0.0028	0.5346	0.0066	0.3698	0.0013	0.5445	0.0031	0.453825	0.0990789	DOWN	30	45.66	45.66	65.8	1.3606	0.00188839
123	Csa5G470560.1	chlorophyllase-1-like	5	0.3373	0.0033	0.5445	0.0414	0.3597	0.0075	0.5808	0.1083	0.455575	0.12486	DOWN	904	10.26	10.33	33.7	1.6032	5.13914e-13
124	Csa4G056670.1	coproporphyrinogen-III oxidase	14	0.3908	0.0001	0.5495	0.0004	0.3802	0.0001	0.5346	0.0005	0.463775	0.0906919	DOWN	184	26.25	26.66	52.3	1.03989	0.202673
125	Csa1G039160.1	ATP synthase subunit gamma	9	0.302	0.0046	0.6486	0.0418	0.2938	0.0028	0.631	0.023	0.46885	0.197555	DOWN	502	15.63	15.82	41.6	1.21481	0.0777141
126	Csa5G644550.1	T-complex protein 1 subunit zeta-like	14	0.4446	0.0027	0.5346	0.0036	0.4055	0.0087	0.492	0.0113	0.469175	0.0561541	DOWN	217	24.36	24.56	48.4	1.06747	0.662469
127	Csa2G009470.1	NADP-dependent glyceraldehyde-3-phosphate dehydrogenase-like	18	0.3532	0.0007	0.6081	0.0072	0.3373	0.0016	0.5808	0.016	0.46985	0.144453	DOWN	135	29.25	29.33	47.8	0.896159	1
128	Csa5G021870.1	aspartate-semialdehyde dehydrogenase-like	14	0.4169	0.0055	0.4325	0.0007	0.5058	0.0351	0.5297	0.0029	0.471225	0.0549715	DOWN	250	22.65	22.75	40.4	1.8458	0.00679217
129	Csa4G046570.1	GTPase Era-like	8	0.5346	0.0174	0.4613	0.013	0.4831	0.01	0.4169	0.0075	0.473975	0.048911	DOWN	542	14.97	15.29	31.9	0.827884	1
130	Csa5G160250.1	3-oxoacyl-[acyl-carrier-protein] synthase 3 A	6	0.3597	0.0173	0.3342	0.0168	0.6668	0.0374	0.5445	0.0384	0.4763	0.157828	DOWN	702	12.45	12.48	27.9	0.936437	0.737735
131	Csa4G169490.2	Thioredoxin reductase	15	0.4093	0.0179	0.5395	0.0311	0.413	0.0291	0.5445	0.0368	0.476575	0.0755889	DOWN	231	23.83	23.86	37.1	1.03261	0.455627
132	Csa4G646090.1	UDP-sulfoquinovose synthase	10	0.5152	0.0085	0.5012	0.0059	0.4613	0.0009	0.4406	0.0006	0.479575	0.0345919	DOWN	319	20.37	20.39	35.6	0.938958	0.749235
133	Csa3G202720.1	polyadenylate-binding protein 2-like	19	0.4446	0.0023	0.5105	0.0032	0.4656	0.003	0.5346	0.0043	0.488825	0.0410707	DOWN	246	22.92	35.49	45.6	1.12787	0.0352444
134	Csa3G556200.1	chaperone protein ClpB3	25	0.4966	0.0497	0.4365	0	0.5395	0.0237	0.4831	0	0.488925	0.0424227	DOWN	22	50.91	52.22	40.4	0.736959	0.738595
135	Csa1G611290.1	beta-glucosidase 24-like	8	0.5702	0.047	0.4365	0.0075	0.5495	0.0698	0.4169	0.0098	0.493275	0.0777501	DOWN	570	14.5	14.78	26.1	1.01791	0.128228
136	Csa1G524670.1	protein TOC75-3	26	0.5152	0.0003	0.4207	0	0.5702	0.0003	0.4699	0	0.494	0.0637955	DOWN	24	48.71	48.69	43.9	1.28292	0.0404619
137	Csa4G179170.1	heat shock 70 kDa protein	23	0.3133	0.001	0.5754	0.043	0.3981	0.0084	0.7047	0.1643	0.497875	0.175888	DOWN	128	30.13	34.3	38.1	3.54206	1.41322e-09
138	Csa6G450370.1	enolase-like	31	0.3908	0.0001	0.6081	0.0045	0.3802	0.0002	0.6138	0.0059	0.498225	0.130256	DOWN	50	40.67	40.78	68.5	1.26865	0.00269945
139	Csa2G123620.1	rab GDP dissociation inhibitor alpha-like	7	0.3532	0.0153	0.5649	0.0406	0.4093	0.0447	0.6668	0.1423	0.49855	0.14353	DOWN	699	12.48	13.35	32.2	1.22682	0.0340511
140	Csa7G450640.1	LOW QUALITY PROTEIN: midasin-like	2	1.3428	0.087	1.6293	0.0423	1.4322	0.0032	1.7701	0.0027	1.5436	0.192681	UP	3492	0.06	0.34	6.8	1.41768	0.70953
141	Csa3G168960.1	30S ribosomal protein S1	22	1.556	0.0008	1.8365	0.0001	1.3932	0.0005	1.6444	0.0001	1.60753	0.184733	UP	68	36.87	37.67	52.8	0.858053	0.898446
142	Csa2G285300.1	red chlorophyll catabolite reductase	10	1.8197	0.0479	1.4997	0.0736	2.0893	0.0226	1.6904	0.0346	1.77477	0.247474	UP	479	16.01	16.05	47.1	1.06385	0.421198
143	Csa4G121790.1	uncharacterized protein C16G5.07c-like	12	1.7539	0.0027	2.0512	0.0003	1.5849	0.0066	1.8535	0.0006	1.81088	0.194837	UP	361	19.15	19.18	36.6	0.938212	0.793165
144	Csa3G183320.1	sec-independent protein translocase protein TATB	6	1.4322	0.1376	2.0701	0.0242	1.803	0.0312	2.5586	0.0062	1.96598	0.473822	UP	786	11.48	11.59	45.6	0.888214	0.81377
145	Csa4G061840.1	uncharacterized protein LOC101211772	39	1.4997	0.0019	2.1086	0	1.803	0.0007	2.5119	0	1.9808	0.432616	UP	1	80.34	80.34	45.6	1.38948	0.000362517
146	Csa6G077980.1	arginase-like	10	1.9231	0.0184	2.0701	0.056	2.1086	0.0128	2.2699	0.0387	2.09293	0.14251	UP	485	15.89	16.07	36.7	0.841788	1
147	Csa3G146300.1	1,2-dihydroxy-3-keto-5-methylthiopentene dioxygenase 2-like	5	1.7539	0.0481	2.208	0.02	1.977	0.0492	2.466	0.0205	2.10122	0.305793	UP	889	10.39	10.43	47	0.971067	0.00165652
148	Csa6G093090.1	peptidyl-prolyl cis-trans isomerase CYP20-2	9	2.1677	0.0115	2.466	0.0054	1.9953	0.0187	2.2491	0.0084	2.21952	0.195437	UP	564	14.63	14.89	36	0.951627	0.393831
149	Csa7G044840.1	cysteine-rich repeat secretory protein 38-like	7	1.8535	0.0113	1.8365	0.03	2.6062	0.0067	2.5823	0.017	2.21963	0.432745	UP	766	11.76	11.85	40.2	0.617741	0.30846
150	Csa3G778350.1	ubiquitin-conjugating enzyme E2 variant 1C-like	13	1.4997	0.0999	1.8535	0.0354	2.5351	0.0113	3.1333	0.0039	2.2554	0.726073	UP	402	17.97	18.2	87	0.86325	0.80725
151	Csa3G734910.1	arginine biosynthesis bifunctional protein ArgJ	11	2.5823	0.0032	2.6792	0.0009	1.8707	0.0289	1.9409	0.008	2.26828	0.421391	UP	262	22.23	22.24	33.3	0.886398	0.804488
152	Csa3G166280.1	uncharacterized protein C167.05-like	8	1.7539	0.1088	2.729	0.0054	1.8197	0.0272	2.8314	0.006	2.2835	0.575688	UP	918	10.13	11.7	65.2	1.06179	0.0116807
153	Csa5G167150.1	putative pterin-4-alpha-carbinolamine dehydratase-like	5	2.729	0.0128	2.3121	0.0435	2.2699	0.0241	1.9231	0.0905	2.30852	0.330079	UP	959	9.87	9.96	42.5	0.690343	0.0076924
154	Csa3G177380.1	clp protease-related protein At4g12060	5	2.2699	0.018	2.1281	0.0425	2.5586	0.012	2.355	0.0158	2.3279	0.180038	UP	940	10.02	10.02	37.6	0.91166	0.662683
155	Csa7G044200.1	50S ribosomal protein L6	14	2.355	0.0046	2.9648	0.0008	1.7865	0.0584	2.4434	0.0104	2.38742	0.482582	UP	327	20.14	20.38	51.5	0.739665	0.139977
156	Csa1G328400.1	heme oxygenase 1	5	2.2491	0.0294	2.421	0.0177	2.355	0.0208	2.5351	0.0127	2.39005	0.119851	UP	859	10.7	10.83	29.2	0.43093	0.0585244
157	Csa7G195260.1	fructose-bisphosphate aldolase, cytoplasmic isozyme 1-like	24	1.9231	0.037	2.1878	0.0141	2.5586	0.0276	2.9648	0.0105	2.40857	0.453255	UP	228	23.89	28.1	58.6	0.18253	6.01575e-35
158	Csa4G651960.1	chorismate mutase	3	2.2491	0.0495	2.466	0.0212	2.3988	0.092	2.6303	0.0362	2.43605	0.15808	UP	1378	6.15	6.21	30	1.21918	0.0974183
159	Csa7G025730.1	homoserine kinase-like	6	2.1677	0.0213	2.7542	0.0045	2.1478	0.0145	2.729	0.0032	2.44968	0.337341	UP	830	11	11.05	30.8	1.16982	0.521852
160	Csa5G524830.1	protease Do-like 1	10	2.2699	0.0226	3.8726	0.0016	1.4322	0.3414	2.3768	0.0212	2.48787	1.01518	UP	383	18.53	18.62	34	0.460397	0.125123
161	Csa6G008700.1	thylakoid lumenal 15 kDa protein 1	9	2.0137	0.0449	1.6904	0.084	3.5645	0.0164	2.9376	0.0371	2.55155	0.857509	UP	596	14.03	14.09	49.5	0.771677	0.676213
162	Csa3G855400.1	outer envelope pore protein 24B	11	1.9588	0.0288	2.5119	0.0013	2.5351	0.0139	3.281	0.0005	2.5717	0.54273	UP	487	15.85	17.08	61.8	0.850901	0.905678
163	Csa6G499830.1	protein CbbY-like	9	1.9588	0.109	2.6792	0.0176	2.466	0.0315	3.342	0.0052	2.6115	0.57312	UP	454	16.43	16.44	45.3	0.679357	0.345972
164	Csa3G750920.1	fructose-bisphosphate aldolase cytoplasmic isozyme-like	21	2.8314	0.002	2.9648	0.0014	2.355	0.0025	2.466	0.0018	2.6543	0.290294	UP	357	19.23	34.23	73.5	0.933464	0.637498
165	Csa3G307690.1	UTP--glucose-1-phosphate uridylyltransferase-like	22	1.977	0.053	2.7797	0.0005	2.4434	0.0228	3.4674	0.0002	2.66688	0.627014	UP	58	39.02	39	63.9	1.06489	0.068344
166	Csa4G017120.1	mitochondrial import receptor subunit TOM40 homolog 1-like	9	2.421	0.0063	2.4434	0.0078	2.9107	0.0076	2.9648	0.0093	2.68498	0.292857	UP	425	17.05	17.11	43.9	1.36593	0.13506
167	Csa4G064630.1	glutathione S-transferase U19-like	7	2.5119	0.0138	2.8576	0.0011	2.6062	0.0198	2.9648	0.0015	2.73513	0.211504	UP	630	13.39	13.59	40.8	0.768566	0.266547
168	Csa6G404240.1	single-stranded DNA-binding protein WHY1	8	2.5119	0.079	2.1086	0.0466	3.5975	0.0247	2.884	0.0155	2.7755	0.632903	UP	622	13.63	13.7	42	0.971988	0.551172
169	Csa3G238170.1	thylakoid lumenal 17.4 kDa protein	12	2.3768	0.0058	3.1915	0.0011	2.5586	0.0111	3.4995	0.0019	2.9066	0.527412	UP	571	14.48	14.56	45.2	0.834911	1
170	Csa7G221360.1	NAD(P)H-quinone oxidoreductase subunit M	5	2.1478	0.1211	3.0479	0.0266	2.6792	0.0407	3.767	0.0176	2.91047	0.680118	UP	1041	8.92	8.97	44.5	0.580432	0.00112496
171	Csa7G428280.1	thylakoid lumenal 19 kDa protein	8	2.6546	0.0418	2.8314	0.0256	3.02	0.0446	3.2211	0.0273	2.93178	0.243854	UP	481	16	16	25.6	0.761201	0.63131
172	Csa5G568810.1	HMG-Y-related protein A-like	4	2.0893	0.0709	2.6062	0.0379	3.1333	0.0277	3.9811	0.0169	2.95248	0.807412	UP	1611	5.03	5.16	39.3	0.921942	0.879957
173	Csa7G047350.1	photosystem II repair protein	7	2.6546	0.031	2.9648	0.0218	3.02	0.0429	3.4041	0.0296	3.01087	0.307552	UP	1308	6.61	6.68	30.2	0.628259	0.00398115
174	Csa5G160240.1	transaldolase-like	6	2.7797	0.0011	2.1478	0.0062	4.0179	0.0004	3.1046	0.0016	3.0125	0.779148	UP	783	11.52	11.72	28.9	0.832823	1
175	Csa5G223120.1	hydroxyacylglutathione hydrolase cytoplasmic-like	6	3.1915	0.0029	3.4995	0.0027	2.6303	0.0087	2.8576	0.0082	3.04473	0.380844	UP	1002	9.4	9.63	56.2	0.930341	0.674058
176	Csa2G174150.1	malate dehydrogenase, cytoplasmic-like	22	2.2284	0.0283	3.3113	0.0005	2.704	0.0495	3.9811	0.0007	3.0562	0.759345	UP	120	30.58	30.63	64	0.983349	0.210063
177	Csa1G560750.1	uncharacterized protein LOC101216708	37	2.0893	0.0165	3.5318	0	2.4889	0.0003	4.2073	0	3.07932	0.967094	UP	15	58.97	58.98	43.5	0.350128	4.14546e-10
178	Csa2G349640.1	uncharacterized protein LOC101227042	11	2.4889	0.0126	3.2211	0.0008	2.884	0.0483	3.8726	0.0016	3.11665	0.586108	UP	378	18.66	18.81	29.8	0.77336	0.869359
179	Csa3G005040.1	ATP-dependent Clp protease proteolytic subunit 4	7	2.9923	0.0154	3.4995	0.008	2.7542	0.022	3.2211	0.0111	3.11678	0.318495	UP	1053	8.78	8.96	20.8	0.895454	0.741497
180	Csa3G153200.1	phosphopantetheine adenylyltransferase-like	6	2.704	0.0019	3.2211	0.0011	3.02	0.0057	3.5645	0.0043	3.1274	0.36085	UP	759	11.85	12.06	73.6	0.976128	0.563007
181	Csa4G011040.1	peptidyl-prolyl cis-trans isomerase FKBP16-3	6	2.1281	0.2174	4.3251	0.023	2.0512	0.0418	4.0926	0.0036	3.14925	1.2276	UP	700	12.48	12.63	43.2	0.836668	1
182	Csa3G122490.1	uncharacterized protein At3g61260-like	2	2.9376	0.0251	3.6983	0.0127	2.7797	0.0355	3.4995	0.0115	3.22878	0.439772	UP	2105	2.74	2.84	32.2	1.8113	1.87246e-28
183	Csa1G651650.1	thioredoxin F2	3	2.7797	0.0463	3.1333	0.0248	3.3113	0.0448	3.6983	0.0241	3.23065	0.382114	UP	1475	5.9	6.14	25.6	0.812451	0.876704
184	Csa5G179760.1	glutathione S-transferase DHAR2-like	10	2.0512	0.0189	2.5351	0.005	3.767	0.0043	4.6132	0.0013	3.24162	1.16526	UP	409	17.68	17.75	61	1.02171	0.185978
185	Csa6G080910.1	probable fructokinase-4-like	8	3.6983	0.0011	3.2509	0.0028	3.3729	0.0026	2.9923	0.0075	3.3286	0.29313	UP	441	16.68	18.53	48	1.33112	0.3047
186	Csa1G701940.1	proteasome subunit alpha type-5-like	9	2.355	0.0075	3.5645	0.0011	2.9376	0.0151	4.5709	0.0006	3.357	0.94807	UP	493	15.8	15.83	51.9	1.01384	0.558131
187	Csa2G348150.1	glutathione S-transferase-like	7	2.8576	0.01	3.4356	0.0078	3.1915	0.0089	3.9811	0.007	3.36645	0.473326	UP	645	13.27	13.32	43.6	0.95953	0.529874
188	Csa4G006270.1	3-isopropylmalate dehydrogenase	14	2.1878	0.049	3.342	0.0068	3.4995	0.0122	4.7424	0.0018	3.44292	1.04521	UP	260	22.31	22.32	41.2	0.91708	0.631011
189	Csa3G036390.1	probable calcium-binding protein CML13-like	8	2.729	0.0178	3.2509	0.0051	3.6308	0.0072	4.2855	0.0023	3.47405	0.655214	UP	550	14.86	14.94	67.4	0.959366	0.332094
190	Csa5G176000.1	50S ribosomal protein L10	9	2.7542	0.0303	3.767	0.002	3.1915	0.0082	4.2462	0.0006	3.48972	0.65296	UP	651	13.22	13.28	44.3	0.732999	0.176696
191	Csa6G016990.1	40S ribosomal protein SA-like	7	4.0926	0.0199	3.3729	0.017	3.6644	0.0079	2.884	0.0068	3.50347	0.50786	UP	620	13.66	13.9	41.6	1.42204	5.72415e-06
192	Csa5G146890.1	50S ribosomal protein L11	7	2.2699	0.0074	3.4041	0.0013	3.4356	0.0038	5.0119	0.0008	3.53037	1.12674	UP	1037	8.94	9.05	38.7	0.876929	0.709254
193	Csa1G256760.1	nucleoid-associated protein Synpcc7942_0464-like	5	4.3652	0.0156	4.0551	0.0056	3.6308	0.014	3.3729	0.0065	3.856	0.440842	UP	846	10.81	10.85	47.1	0.924641	0.372445
194	Csa5G152800.1	uncharacterized protein LOC101214080	3	3.9811	0.0067	4.2855	0.0013	3.5318	0.0156	3.8371	0.0008	3.90888	0.313262	UP	1505	5.71	5.84	12.9	1.10444	0.000390414
195	Csa4G285730.1	peroxidase 2-like precursor	12	4.5709	0.058	4.0551	0.044	3.8371	0.0228	3.2211	0.0105	3.92105	0.558943	UP	805	11.27	11.31	32	1.09733	0.0184878
196	Csa7G428190.1	ATP synthase subunit O	14	3.1046	0.0003	3.8726	0.0001	3.9446	0.0001	4.8306	0.0001	3.9381	0.706072	UP	189	25.88	25.92	54.6	1.1388	0.101665
197	Csa3G837570.1	50S ribosomal protein L12	9	3.1623	0.0306	4.2462	0.0044	3.5645	0.0261	4.9659	0.0038	3.98473	0.792474	UP	1031	8.99	12.98	57.1	0.784653	0.490611
198	Csa6G343710.1	thioredoxin M-type	6	3.9084	0.0015	4.8753	0.0004	3.2509	0.0013	4.0179	0.0003	4.01312	0.667164	UP	696	12.52	12.68	45.2	0.310036	9.86073e-05
199	Csa2G006840.1	thylakoid lumenal 16.5 kDa protein	10	2.2491	0.0449	3.6644	0.0058	3.9084	0.0132	6.2517	0.0031	4.0184	1.65886	UP	748	12	12	36.6	0.624579	0.0100606
200	Csa6G509550.1	isocitrate dehydrogenase [NAD] regulatory subunit 1	6	2.884	0.0131	2.8576	0.003	5.2481	0.0331	5.3951	0.0244	4.0962	1.41628	UP	709	12.37	12.48	31.2	1.36084	0.00320638
201	Csa5G580620.1	acid alpha galactosidase 1	15	2.208	0.0116	2.4889	0.0003	5.8614	0.0008	5.9156	0.0001	4.11848	2.04718	UP	257	22.48	22.5	46.5	0.841294	1
202	Csa6G362940.1	uncharacterized protein LOC101228111	5	4.5709	0.0209	3.02	0.0341	5.3456	0.0181	3.5645	0.0293	4.12525	1.03664	UP	938	10.03	10.04	36.1	0.864087	0.887014
203	Csa2G011530.1	probable ribose-5-phosphate isomerase-like	12	3.3729	0.0002	4.7863	0	3.5975	0.001	4.7863	0.0102	4.13575	0.756766	UP	492	15.8	16.51	58.7	0.930972	0.234976
204	Csa7G006250.1	uncharacterized LOC101218799	5	3.9811	0.0285	4.0551	0.0315	4.2855	0.0281	4.3251	0.031	4.1617	0.169318	UP	868	10.62	10.71	27.6	0.617772	0.206134
205	Csa6G495000.1	peroxidase 73-like	9	4.7863	0.0002	4.529	0.0006	3.8371	0.0004	3.5975	0.001	4.18748	0.561564	UP	505	15.61	15.87	41.3	2.37938	0.00134065
206	Csa2G006110.1	NADH-cytochrome b5 reductase-like protein-like	4	4.3251	0.0012	5.3456	0.0004	3.281	0.0026	4.0551	0.0007	4.2517	0.853017	UP	1096	8.27	8.3	43.3	1.09227	0.565511
207	Csa3G889160.1	aspartate aminotransferase	9	2.884	0.0024	2.5586	0.0174	6.2517	0.0004	5.8076	0.0009	4.37547	1.92326	UP	533	15.08	17.43	32.5	0.829652	1
208	Csa3G017170.1	ATP-dependent Clp protease proteolytic subunit-related protein 4	5	3.6644	0.0462	5.0119	0.0116	3.8019	0.0502	5.2	0.0137	4.41955	0.798274	UP	1036	8.94	9.07	24	0.77332	0.459198
209	Csa5G182730.1	ribulose bisphosphate carboxylase/oxygenase activase 1	53	2.7542	0.0275	4.4055	0.0001	4.1687	0.0111	6.5464	0	4.4687	1.56528	UP	26	47.53	47.53	61.4	0.563433	5.59735e-37
210	Csa3G836500.1	formate dehydrogenase	12	4.5709	0.005	5.9156	0.0005	3.3113	0.008	4.4055	0.0008	4.55082	1.06779	UP	514	15.39	17.84	36.5	0.969123	0.377018
211	Csa5G589260.1	cysteine synthase	23	2.8576	0.0316	4.6559	0.0034	4.1305	0.0041	7.1121	0.0005	4.68902	1.78311	UP	144	28.86	28.91	68.7	0.866055	0.76546
212	Csa3G133970.1	putative uncharacterized hydrolase YOR131C-like	5	3.9811	0.005	3.6983	0.0017	5.8076	0.0041	5.445	0.0008	4.733	1.04844	UP	1030	9.01	9.07	27.1	0.888917	0.653352
213	Csa5G630800.1	quinone oxidoreductase-like protein At1g23740	7	5.1523	0.0019	5.8614	0.0001	3.8019	0.0003	4.2855	0.0001	4.77527	0.914541	UP	753	11.92	16.76	43.4	1.18132	0.257734
214	Csa6G045110.1	unknown protein DS12 from 2D-PAGE of leaf	9	3.3729	0.0111	3.9446	0.0017	5.6494	0.0006	6.4863	0.0001	4.8633	1.45114	UP	552	14.84	15.23	39.2	0.794141	0.814217
215	Csa7G450510.1	auxin-binding protein ABP19a-like	6	4.6559	0.0067	2.704	0.0417	7.656	0.0076	4.4463	0.023	4.86555	2.05578	UP	1005	9.39	9.46	34.1	0.153493	8.33907e-65
216	Csa1G001460.1	gamma carbonic anhydrase-like 2	6	6.1376	0.0028	5.3456	0.0031	4.4055	0.0081	3.6644	0.009	4.88828	1.08026	UP	727	12.17	12.18	31.2	0.779729	0.598951
217	Csa5G155470.1	UDP-glucose 4-epimerase 1-like	7	2.8576	0.0048	2.8576	0.0061	7.1779	0.0084	6.6681	0.0172	4.8903	2.35637	UP	629	13.41	13.45	33.1	0.554669	0.000235413
218	Csa4G426760.1	10 kDa chaperonin-like	7	4.2855	0.058	4.7863	0.0247	4.9659	0.0451	5.6494	0.0199	4.92178	0.564088	UP	1017	9.21	9.51	67	1.00474	0.47428
219	Csa3G081930.1	flavoprotein WrbA-like	4	2.8576	0.1177	3.1333	0.0083	6.7298	0.0227	7.0469	0.0099	4.9419	2.2541	UP	1113	8.14	8.15	36	1.23243	0.0114477
220	Csa1G088470.1	psbP domain-containing protein 6	4	4.6132	0.0073	5.9156	0.0016	4.2462	0.0046	5.1523	0.0025	4.98182	0.725265	UP	1178	7.78	7.88	32.3	0.792312	0.844059
221	Csa3G104920.1	thioredoxin M4	6	4.2073	0.0022	6.1944	0.0005	3.9084	0.0004	5.6494	0.0001	4.98987	1.10572	UP	694	12.53	12.57	37.9	0.687122	0.0051415
222	Csa6G497060.1	glyoxysomal malate dehydrogenase	13	4.9204	0.0004	5.2481	0	4.9204	0.0003	5.1051	0.0001	5.0485	0.159021	UP	467	16.12	16.27	37.9	0.709458	0.0074729
223	Csa2G020910.1	UPF0603 protein At1g54780	10	5.0119	0.0008	4.4055	0.001	5.8614	0.0008	5.4954	0.0007	5.19355	0.630121	UP	340	19.89	19.93	33.3	0.705198	0.180694
224	Csa6G522790.1	uncharacterized protein At2g34460	4	6.368	0.0148	4.7863	0.0386	5.2481	0.0814	4.4463	0.0376	5.21218	0.837687	UP	1175	7.81	7.87	22.7	0.908536	0.60637
225	Csa1G038360.1	ribulose-phosphate 3-epimerase	9	4.8306	0.0041	6.0256	0.0014	4.6559	0.0021	5.9156	0.001	5.35693	0.713605	UP	813	11.15	11.28	40.6	0.752659	0.0414233
226	Csa3G011660.1	mitochondrial carnitine/acylcarnitine carrier-like protein-like isoform 2	13	7.4473	0.0002	5.9156	0.0002	4.4875	0.0014	3.5975	0.0009	5.36198	1.68653	UP	308	20.81	20.89	56.9	0.882372	1
227	Csa7G214200.1	prohibitin-2-like isoform 3	7	2.8576	0.0138	4.2855	0.0035	5.8614	0.0167	8.5507	0.0094	5.3888	2.43893	UP	768	11.73	11.96	31	0.964538	0.459342
228	Csa4G651840.1	phospholipid hydroperoxide glutathione peroxidase 1	3	5.4954	0.0117	5.6494	0.0129	5.1051	0.0161	5.4954	0.0191	5.43633	0.232444	UP	1390	6.12	6.14	25.3	0.700469	0.464007
229	Csa4G297440.1	uracil phosphoribosyltransferase-like	4	5.6494	0.028	4.5709	0.0474	6.5464	0.0472	5.4954	0.0869	5.56553	0.80898	UP	1281	6.81	6.95	20.1	1.05467	0.455627
230	Csa3G733270.1	uncharacterized protein C167.05-like isoform 2	8	4.6989	0.0464	6.0256	0.0066	5.0582	0.0695	6.5464	0.0099	5.58228	0.852659	UP	471	16.11	16.21	59.2	0.592554	2.38319e-05
231	Csa4G296130.1	uncharacterized protein At2g37660	9	4.1687	0.0005	5.2481	0.0019	5.9156	0.0003	7.1779	0.0022	5.62758	1.25947	UP	511	15.51	15.54	47.6	0.966043	0.361119
232	Csa4G052580.1	uncharacterized LOC101210548	6	5.2966	0.0107	5.9156	0.011	5.5463	0.0064	6.0256	0.017	5.69602	0.336051	UP	1114	8.13	9.27	35.1	1.57149	0.0536366
233	Csa4G083700.1	malate dehydrogenase	24	5.445	0.0003	6.4269	0.0001	5.0582	0.0002	5.9704	0.0001	5.72513	0.598862	UP	108	31.61	31.7	52.7	1.5097	0.000893686
234	Csa3G778410.1	2-Cys peroxiredoxin BAS1-like	10	4.0551	0.0011	6.4269	0	4.8753	0.001	7.8705	0.0001	5.80695	1.69111	UP	497	15.72	15.8	52.8	0.93799	0.104355
235	Csa6G483300.1	photosystem I reaction center subunit N	6	4.3251	0.0008	6.0256	0.0002	5.445	0.0006	7.4473	0.0001	5.81075	1.29941	UP	802	11.28	11.36	34.5	0.463313	1.57275e-09
236	Csa5G314860.1	protein TIC 40	15	4.1305	0.0005	4.2855	0.0001	7.379	0.0002	7.9433	0	5.93457	2.00794	UP	274	21.87	21.97	42.2	0.819473	0.853235
237	Csa1G004910.1	prohibitin-1isoform 2	5	7.379	0.0032	7.5858	0.0035	4.4463	0.006	4.4055	0.006	5.95415	1.76677	UP	1576	5.25	5.6	31.5	#N/A	#N/A
238	Csa5G623540.1	ATP synthase subunit d	9	4.3652	0	5.9704	0	5.7016	0	7.8705	0	5.97692	1.44443	UP	433	16.87	16.96	74.4	1.42438	0.000443202
239	Csa3G872050.1	ATP sulfurylase 2-like	11	7.1779	0.0008	4.7863	0.0139	7.3114	0.0137	4.6559	0.0764	5.98287	1.45896	UP	400	18.02	18.04	33.1	0.795465	1
240	Csa7G431350.1	uncharacterized protein LOC101231909	16	5.2	0.004	4.8753	0.0093	7.5162	0.0009	6.8549	0.0015	6.1116	1.27604	UP	182	26.33	26.37	62.3	1.22445	0.140639
241	Csa4G290740.1	DNA-damage-repair/toleration 100	12	4.9659	0.0002	5.4954	0.0002	6.8549	0	8.1658	0	6.3705	1.43718	UP	276	21.75	21.83	43.3	2.59496	5.57126e-18
242	Csa1G665380.1	probable plastid-lipid-associated protein 4	11	6.5464	0	6.2517	0	6.6069	0	6.1944	0	6.39985	0.206966	UP	456	16.37	16.44	42	0.827368	0.950617
243	Csa7G011830.2	L-ascorbate peroxidase 3, peroxisomal-like	10	6.5464	0.0001	7.1121	0.0001	5.8614	0.0001	6.0813	0	6.4003	0.553829	UP	674	12.86	15.49	46	0.784401	0.479325
244	Csa6G016970.1	ATP synthase delta chain	10	5.445	0	5.2966	0	7.5858	0.0002	7.5162	0.0001	6.4609	1.26052	UP	464	16.21	17.55	53.8	0.474234	8.02243e-08
245	Csa6G523470.1	peroxisomal (S)-2-hydroxy-acid oxidase GLO1-like	26	5.6494	0.0001	7.7983	0	5.3456	0	7.2444	0	6.50943	1.19659	UP	88	33.85	33.91	70.6	0.764256	0.0744375
246	Csa4G193240.1	uncharacterized LOC101219830	4	3.6644	0.0466	2.7797	0.0893	11.3763	0.0156	8.2414	0.0449	6.51545	4.02869	UP	1242	7.17	7.34	28.9	1.52199	0.0119714
247	Csa3G915100.1	remorin-like	10	5.1051	0.0003	6.8549	0	6.368	0	8.3946	0	6.68065	1.35991	UP	483	15.97	16.16	61.4	0.498522	8.65452e-23
248	Csa4G154320.1	polygalacturonase-inhibiting protein 1	10	7.1121	0	7.379	0	6.4269	0	6.6069	0	6.88122	0.440737	UP	429	16.89	17.02	37.2	7.03683	0.00023345
249	Csa3G836520.1	carbonic anhydrase	24	7.5858	0.0004	6.792	0	8.3946	0.0003	7.2444	0	7.5042	0.676805	UP	89	33.8	33.8	59.5	0.603682	1.5224e-21
250	Csa6G410660.1	ribosome-recycling factor	14	6.6681	0.001	8.0168	0.0004	7.5858	0.0003	8.9536	0	7.80607	0.949513	UP	538	15	15.16	43.9	0.806209	0.701542
251	Csa2G345990.1	Thioredoxin superfamily protein	5	8.3946	0.0114	7.2444	0.0451	8.4723	0.0177	7.4473	0.0279	7.88965	0.63416	UP	1006	9.38	9.51	25.9	1.01292	0.269779
252	Csa7G067480.1	soluble inorganic pyrophosphatase 1	14	5.0119	0	8.4723	0	6.792	0	11.3763	0	7.91312	2.7068	UP	255	22.52	22.72	52	0.794635	0.683236
253	Csa3G848200.1	putative oxidoreductase GLYR1-like	6	6.9183	0.0003	7.7983	0.0002	8.0168	0.0082	8.9536	0.005	7.92175	0.835843	UP	769	11.73	11.9	39	0.887628	0.833459
254	Csa2G252020.1	probable fructose-bisphosphate aldolase 2	32	6.8549	0	8.7902	0	7.9433	0	9.7275	0	8.32897	1.22342	UP	72	36.02	36.05	59.2	0.636055	1.88669e-14
255	Csa4G063440.1	Oxygen-evolving enhancer protein 2	27	6.792	0.0002	9.0365	0	8.091	0.0002	10.4713	0	8.5977	1.55137	UP	125	30.32	30.36	60.5	0.624645	1.06561e-06
256	Csa1G050340.1	adenylate kinase B-like	13	6.1376	0.0001	8.0168	0	9.9083	0.0001	13.6773	0	9.435	3.22	UP	265	22.18	22.2	61.5	1.20911	0.0136208
257	Csa1G066480.1	oxygen-evolving enhancer protein 3-2	10	8.5507	0.0015	10.4713	0.0001	8.7096	0.0037	11.3763	0.0002	9.77698	1.37634	UP	972	9.67	9.94	53.3	0.547282	5.78846e-12
258	Csa6G014770.1	peroxiredoxin Q	12	10.5682	0	12.0226	0	8.091	0	9.8175	0	10.1248	1.63595	UP	303	20.94	21.01	57.7	0.700009	0.0537021
259	Csa4G641730.1	MFP1 attachment factor 1-like	4	11.9124	0.0412	11.272	0.0353	9.2897	0.0371	9.0365	0.0319	10.3776	1.43034	UP	1171	7.82	8.05	41.5	0.793388	0.723564
260	Csa3G285550.1	glutathione S-transferase DHAR3isoform 1	7	8.2414	0.0007	11.3763	0.0001	11.1686	0.0001	14.0605	0	11.2117	2.37819	UP	734	12.1	13.12	51.5	0.807384	0.832836
261	Csa2G381850.1	ATP synthase subunit b'	10	12.2462	0.0004	14.7231	0.0002	13.5519	0.0002	15.417	0.0001	13.9846	1.39121	UP	716	12.29	12.39	31.9	0.692275	0.00363492
262	Csa3G119660.1	psbQ-like protein 1	4	11.5878	0.0196	9.2045	0.0205	18.197	0.0007	17.7011	0.0007	14.1726	4.47248	UP	1449	6	6.01	27.3	0.0927668	2.33885e-25
263	Csa5G606550.1	Nodulin-related protein 1	8	12.5893	0.0002	16.293	0	13.8038	0	17.7011	0	15.0968	2.32183	UP	442	16.63	16.93	81.1	2.45269	8.1041e-208
264	Csa7G046100.1	cytochrome b6-f complex iron-sulfur subunit	8	16.293	0	16.5959	0	20.7014	0	20.3236	0	18.4785	2.35699	UP	683	12.76	12.89	39.7	0.63615	4.04563e-08
265	Csa5G609710.1	ribulose bisphosphate carboxylase small chain	34	19.2309	0	22.2844	0	19.4089	0	22.4905	0	20.8537	1.77454	UP	170	26.98	26.96	55.1	0.744951	3.99162e-58
