# Supplementary material for: Comparative proteomic analysis of cucumber powdery mildew resistance between a single-segment substitution line and its recurrent parent
Source: Hortic Res. 2019 Oct 15;6:115. doi: 10.1038/s41438-019-0198-3 (PMC6804742; doi:10.1038/s41438-019-0198-3)
Supplement: Supplementary file 4 — Table S4 [file 41438_2019_198_MOESM4_ESM.xls]

## Sheet: TableS4
Table S4 The correlation coefficiency between gene expression levels and net photosynthetic rate (Pn). NID: non-inoculated D8 control leaves; ID: PM-inoculated D8 leaves; NIS: non-inoculated SSL508-28 control leaves; IS: PM-inoculated SSL508-28 leaves.
Gene_ID	NIS	IS	NID	ID
Csa2G381850.1	0.254	0.353	-0.153	0.782*
Csa4G063440.1	-0.459	0.256	0.245	0.788*
Csa6G483300.1	-0.206	0.404	0.102	0.711*
Csa7G046100.1	0.489	0.513	0.07	0.906*
* Represents significant difference at 95% probability level (p < 0.05)
