# Supplementary material for: Comparative proteomic analysis of cucumber powdery mildew resistance between a single-segment substitution line and its recurrent parent
Source: Hortic Res. 2019 Oct 15;6:115. doi: 10.1038/s41438-019-0198-3 (PMC6804742; doi:10.1038/s41438-019-0198-3)
Supplement: Supplementary file 5 — Table S5 [file 41438_2019_198_MOESM5_ESM.xls]

## Sheet: Table S5
Table S5 Primers used for qRT-PCR.
Gene	Left primer (5'to 3')	Right primer (5' to 3")	Length (bp)
Csa5G524830	ACCCGCCATTTTAGATACCC	AGAGCACCGAAGTGGAGAAA	154
Csa5G568810	CCCTGCTTTCACTACGCTTC	GTTGTGAAATGGGAGCGAAT	233
Csa5G580620	CCCCTTCTTCTTGGTTGTGA	TTCAGCAACACAACCGCTAC	188
Csa5G589260	TTCCTCCATTTCCCCTCTCT	GGATACCGCCTTGCAAGTAA	160
Csa5G606550	ATCCTAGCGAAGGGATTGGT	AAACCCAGATCCTCCGTCTT	167
Csa5G495940	GAACTGTTCCAGTGGGTCGT	CACGCTTGAGATCCTTCACA	189
Csa5G568310	TGAGAATGTTGACGCTGGAG	ATCGAATACCCTGGTGCTTG	188
Csa5G588730	ACGGGTCTTGAAAATGCTTG	GAATGTCCAATCCACCATCC	197
Csa5G589930	TGAGACAGGAGCGTTTTGTG	GGAAGCATGCCCAAAAGTAA	244
Csa5G589950	GGATAACCCCACCAAGTCCT	AGTTCGTCCAACACCTCCAC	187
Csa5G590210	CTGCAGGCCATCCTCATATT	CACTCATGGCATTTGACCAC	171
Csa5G524750	CCTCATTCTCCCCTCTTTCC	GCAGGAAGTCAACCAGAAGC	171
Csa5G576620	GTCTGCACTGCTTGGACGTA	AACACAGTTGTGGCATCCAA	201
Csa5G602750	AAAGCAGTTGGTTCCATTCG	ACTCGCAGCTCCATTTCACT	220
Csa2G381850	AATTCTCCATCCCCAAAACC	CCATGAGGAGGAGGAATTGA	219
Csa4G063440	CCCCTGAAGAATTCCTTTCC	CTGATGCTTCCCACCTTCAT	209
Csa6G483300	GGCTTGCAACTATGCCATTT	AGAGGGAGGCTCCAAGGTAA	191
Csa7G046100	TTGCAGATGAATGGCTGAAG	CCCTGCCTTGATCGTTGTAT	222
β-actin	ATTGTTCTCAGTGGTGGTTCTAC	CCTTTGAGATCCACATCTGCT	189
